# Supplementary material for: Comparative transcriptome and mutation analyses of the pancreatic islets of a rat model of obese type 2 diabetes identifies a frequently distributed nonsense mutation in the lipocalin 2 gene
Source: DNA Res. 2025 Feb 26;32(2):dsaf004. doi: 10.1093/dnares/dsaf004 (PMC11976058; doi:10.1093/dnares/dsaf004)
Supplement: dsaf004_suppl_Supplementary_Table_S9 [file dsaf004_suppl_supplementary_table_s9.xlsx]

## Sheet: DAVID_GO_BP_FAT
Supplementary Table S9. List of GO terms enriched for the 166 DEGs at 12 weeks of age.
Category	Term	Count	%	PValue	Genes	List Total	Pop Hits	Pop Total	Fold Enrichment	Bonferroni	Benjamini	FDR
GOTERM_BP_FAT	GO:0051240~positive regulation of multicellular organismal process	40	25.3165	2.24152e-10	ENSRNOG00000007687, ENSRNOG00000027030, ENSRNOG00000018384, ENSRNOG00000015052, ENSRNOG00000015156, ENSRNOG00000015654, ENSRNOG00000065254, ENSRNOG00000013973, ENSRNOG00000014149, ENSRNOG00000065098, ENSRNOG00000017539, ENSRNOG00000049949, ENSRNOG00000015618, ENSRNOG00000004473, ENSRNOG00000006033, ENSRNOG00000008529, ENSRNOG00000007159, ENSRNOG00000049491, ENSRNOG00000003732, ENSRNOG00000000321,…	139	1939	20566	3.05223	8.06946e-07	4.86038e-07	4.57416e-07
GOTERM_BP_FAT	GO:0051094~positive regulation of developmental process	36	22.7848	2.70021e-10	ENSRNOG00000003486, ENSRNOG00000007687, ENSRNOG00000027030, ENSRNOG00000054957, ENSRNOG00000004578, ENSRNOG00000018384, ENSRNOG00000015052, ENSRNOG00000015156, ENSRNOG00000015654, ENSRNOG00000013653, ENSRNOG00000013973, ENSRNOG00000065098, ENSRNOG00000017539, ENSRNOG00000049949, ENSRNOG00000015318, ENSRNOG00000015618, ENSRNOG00000004473, ENSRNOG00000008529, ENSRNOG00000003732, ENSRNOG00000000321,…	139	1601	20566	3.32695	9.72076e-07	4.86038e-07	4.57416e-07
GOTERM_BP_FAT	GO:0060349~bone morphogenesis	11	6.96203	7.01229e-09	ENSRNOG00000011947, ENSRNOG00000015654, ENSRNOG00000054957, ENSRNOG00000012920, ENSRNOG00000004854, ENSRNOG00000000700, ENSRNOG00000012698, ENSRNOG00000020652, ENSRNOG00000014395, ENSRNOG00000042860, ENSRNOG00000056940	139	118	20566	13.7926	2.52439e-05	8.41475e-06	7.91921e-06
GOTERM_BP_FAT	GO:2000026~regulation of multicellular organismal development	33	20.8861	7.04182e-08	ENSRNOG00000050792, ENSRNOG00000007687, ENSRNOG00000027030, ENSRNOG00000054957, ENSRNOG00000018384, ENSRNOG00000015052, ENSRNOG00000015156, ENSRNOG00000065098, ENSRNOG00000017539, ENSRNOG00000049949, ENSRNOG00000015318, ENSRNOG00000015618, ENSRNOG00000007159, ENSRNOG00000003732, ENSRNOG00000000321, ENSRNOG00000002548, ENSRNOG00000000700, ENSRNOG00000003715, ENSRNOG00000016099, ENSRNOG00000057557,…	139	1703	20566	2.86704	0.000253473	6.33763e-05	5.96442e-05
GOTERM_BP_FAT	GO:0007166~cell surface receptor signaling pathway	35	22.1519	2.80711e-07	ENSRNOG00000003486, ENSRNOG00000011947, ENSRNOG00000007687, ENSRNOG00000054957, ENSRNOG00000004578, ENSRNOG00000007706, ENSRNOG00000016688, ENSRNOG00000015654, ENSRNOG00000065254, ENSRNOG00000013973, ENSRNOG00000015318, ENSRNOG00000015618, ENSRNOG00000047367, ENSRNOG00000007159, ENSRNOG00000003732, ENSRNOG00000000321, ENSRNOG00000004405, ENSRNOG00000057557, ENSRNOG00000000704, ENSRNOG00000014395,…	139	2002	20566	2.58666	0.00101005	0.000202112	0.000190209
GOTERM_BP_FAT	GO:0051384~response to glucocorticoid	14	8.86076	3.73138e-07	ENSRNOG00000007159, ENSRNOG00000027030, ENSRNOG00000030318, ENSRNOG00000054957, ENSRNOG00000004699, ENSRNOG00000015052, ENSRNOG00000015654, ENSRNOG00000065098, ENSRNOG00000032708, ENSRNOG00000003172, ENSRNOG00000020652, ENSRNOG00000015618, ENSRNOG00000001295, ENSRNOG00000040287	139	331	20566	6.25799	0.00134239	0.000223883	0.000210698
GOTERM_BP_FAT	GO:0045597~positive regulation of cell differentiation	24	15.1899	5.47075e-07	ENSRNOG00000003486, ENSRNOG00000007687, ENSRNOG00000000321, ENSRNOG00000027030, ENSRNOG00000054957, ENSRNOG00000004578, ENSRNOG00000000700, ENSRNOG00000015052, ENSRNOG00000016099, ENSRNOG00000000704, ENSRNOG00000014395, ENSRNOG00000016456, ENSRNOG00000015654, ENSRNOG00000013072, ENSRNOG00000013653, ENSRNOG00000065098, ENSRNOG00000049949, ENSRNOG00000015318, ENSRNOG00000003172, ENSRNOG00000020652,…	139	1055	20566	3.36584	0.00196753	0.000281353	0.000264784
GOTERM_BP_FAT	GO:0042127~regulation of cell population proliferation	34	21.519	6.84162e-07	ENSRNOG00000003486, ENSRNOG00000027030, ENSRNOG00000054957, ENSRNOG00000004578, ENSRNOG00000004854, ENSRNOG00000054212, ENSRNOG00000015156, ENSRNOG00000065254, ENSRNOG00000065098, ENSRNOG00000017539, ENSRNOG00000049949, ENSRNOG00000043044, ENSRNOG00000015618, ENSRNOG00000029078, ENSRNOG00000004473, ENSRNOG00000065214, ENSRNOG00000024243, ENSRNOG00000007159, ENSRNOG00000049491, ENSRNOG00000000321,…	139	1981	20566	2.53939	0.00245995	0.000283503	0.000266808
GOTERM_BP_FAT	GO:0060348~bone development	12	7.59494	7.08757e-07	ENSRNOG00000011947, ENSRNOG00000015654, ENSRNOG00000054957, ENSRNOG00000012920, ENSRNOG00000004854, ENSRNOG00000000700, ENSRNOG00000012698, ENSRNOG00000020652, ENSRNOG00000014395, ENSRNOG00000007078, ENSRNOG00000042860, ENSRNOG00000056940	139	241	20566	7.36715	0.00254827	0.000283503	0.000266808
GOTERM_BP_FAT	GO:0031960~response to corticosteroid	14	8.86076	1.22828e-06	ENSRNOG00000007159, ENSRNOG00000027030, ENSRNOG00000030318, ENSRNOG00000054957, ENSRNOG00000004699, ENSRNOG00000015052, ENSRNOG00000015654, ENSRNOG00000065098, ENSRNOG00000032708, ENSRNOG00000003172, ENSRNOG00000020652, ENSRNOG00000015618, ENSRNOG00000001295, ENSRNOG00000040287	139	368	20566	5.62879	0.00441205	0.000442181	0.000416141
GOTERM_BP_FAT	GO:2000145~regulation of cell motility	25	15.8228	1.99627e-06	ENSRNOG00000050792, ENSRNOG00000007687, ENSRNOG00000004854, ENSRNOG00000013973, ENSRNOG00000065098, ENSRNOG00000017539, ENSRNOG00000043044, ENSRNOG00000015618, ENSRNOG00000004473, ENSRNOG00000024243, ENSRNOG00000007159, ENSRNOG00000003732, ENSRNOG00000002548, ENSRNOG00000003715, ENSRNOG00000014371, ENSRNOG00000000704, ENSRNOG00000056940, ENSRNOG00000016456, ENSRNOG00000013072, ENSRNOG00000003172,…	139	1225	20566	3.01953	0.00716083	0.000630961	0.000593804
GOTERM_BP_FAT	GO:0022409~positive regulation of cell-cell adhesion	13	8.22785	2.1032e-06	ENSRNOG00000007159, ENSRNOG00000049491, ENSRNOG00000000321, ENSRNOG00000004854, ENSRNOG00000014395, ENSRNOG00000056940, ENSRNOG00000065254, ENSRNOG00000065098, ENSRNOG00000032708, ENSRNOG00000014837, ENSRNOG00000047734, ENSRNOG00000020652, ENSRNOG00000015618	139	326	20566	5.90012	0.00754295	0.000630961	0.000593804
GOTERM_BP_FAT	GO:0030334~regulation of cell migration	24	15.1899	2.87998e-06	ENSRNOG00000050792, ENSRNOG00000007159, ENSRNOG00000007687, ENSRNOG00000003732, ENSRNOG00000004854, ENSRNOG00000002548, ENSRNOG00000003715, ENSRNOG00000014371, ENSRNOG00000000704, ENSRNOG00000056940, ENSRNOG00000016456, ENSRNOG00000013072, ENSRNOG00000013973, ENSRNOG00000065098, ENSRNOG00000017539, ENSRNOG00000043044, ENSRNOG00000003172, ENSRNOG00000014837, ENSRNOG00000047734, ENSRNOG00000020652,…	139	1163	20566	3.05328	0.0103144	0.000797533	0.000750568
GOTERM_BP_FAT	GO:0030198~extracellular matrix organization	12	7.59494	3.87136e-06	ENSRNOG00000003732, ENSRNOG00000012280, ENSRNOG00000017539, ENSRNOG00000016538, ENSRNOG00000020579, ENSRNOG00000012920, ENSRNOG00000016812, ENSRNOG00000004854, ENSRNOG00000003183, ENSRNOG00000020652, ENSRNOG00000040287, ENSRNOG00000006462	139	287	20566	6.18635	0.0138402	0.000854257	0.000803951
GOTERM_BP_FAT	GO:0045229~external encapsulating structure organization	12	7.59494	4.0023e-06	ENSRNOG00000003732, ENSRNOG00000012280, ENSRNOG00000017539, ENSRNOG00000016538, ENSRNOG00000020579, ENSRNOG00000012920, ENSRNOG00000016812, ENSRNOG00000004854, ENSRNOG00000003183, ENSRNOG00000020652, ENSRNOG00000040287, ENSRNOG00000006462	139	288	20566	6.16487	0.014305	0.000854257	0.000803951
GOTERM_BP_FAT	GO:0043062~extracellular structure organization	12	7.59494	4.0023e-06	ENSRNOG00000003732, ENSRNOG00000012280, ENSRNOG00000017539, ENSRNOG00000016538, ENSRNOG00000020579, ENSRNOG00000012920, ENSRNOG00000016812, ENSRNOG00000004854, ENSRNOG00000003183, ENSRNOG00000020652, ENSRNOG00000040287, ENSRNOG00000006462	139	288	20566	6.16487	0.014305	0.000854257	0.000803951
GOTERM_BP_FAT	GO:0040012~regulation of locomotion	25	15.8228	4.03399e-06	ENSRNOG00000050792, ENSRNOG00000007687, ENSRNOG00000004854, ENSRNOG00000013973, ENSRNOG00000065098, ENSRNOG00000017539, ENSRNOG00000043044, ENSRNOG00000015618, ENSRNOG00000004473, ENSRNOG00000024243, ENSRNOG00000007159, ENSRNOG00000003732, ENSRNOG00000002548, ENSRNOG00000003715, ENSRNOG00000014371, ENSRNOG00000000704, ENSRNOG00000056940, ENSRNOG00000016456, ENSRNOG00000013072, ENSRNOG00000003172,…	139	1276	20566	2.89884	0.0144175	0.000854257	0.000803951
GOTERM_BP_FAT	GO:0009719~response to endogenous stimulus	32	20.2532	5.47869e-06	ENSRNOG00000027030, ENSRNOG00000054957, ENSRNOG00000004699, ENSRNOG00000004854, ENSRNOG00000015052, ENSRNOG00000007706, ENSRNOG00000053047, ENSRNOG00000015156, ENSRNOG00000015654, ENSRNOG00000013973, ENSRNOG00000065098, ENSRNOG00000017539, ENSRNOG00000015318, ENSRNOG00000015618, ENSRNOG00000004473, ENSRNOG00000006033, ENSRNOG00000007159, ENSRNOG00000003732, ENSRNOG00000000321, ENSRNOG00000030318,…	139	1973	20566	2.39971	0.0195301	0.00109574	0.00103121
GOTERM_BP_FAT	GO:0009887~animal organ morphogenesis	23	14.557	6.25663e-06	ENSRNOG00000011947, ENSRNOG00000027990, ENSRNOG00000022283, ENSRNOG00000007159, ENSRNOG00000003732, ENSRNOG00000027030, ENSRNOG00000054957, ENSRNOG00000004578, ENSRNOG00000012920, ENSRNOG00000004854, ENSRNOG00000000700, ENSRNOG00000012698, ENSRNOG00000016099, ENSRNOG00000014395, ENSRNOG00000056940, ENSRNOG00000015654, ENSRNOG00000014149, ENSRNOG00000016538, ENSRNOG00000016812, ENSRNOG00000015318,…	139	1130	20566	3.01151	0.0222722	0.00118547	0.00111566
GOTERM_BP_FAT	GO:0009628~response to abiotic stimulus	28	17.7215	7.45999e-06	ENSRNOG00000011947, ENSRNOG00000027990, ENSRNOG00000022283, ENSRNOG00000027030, ENSRNOG00000015052, ENSRNOG00000038784, ENSRNOG00000053047, ENSRNOG00000015654, ENSRNOG00000013973, ENSRNOG00000014149, ENSRNOG00000017539, ENSRNOG00000043044, ENSRNOG00000015618, ENSRNOG00000004473, ENSRNOG00000007159, ENSRNOG00000000321, ENSRNOG00000008943, ENSRNOG00000012302, ENSRNOG00000030210, ENSRNOG00000056940,…	139	1606	20566	2.57957	0.0264986	0.0013428	0.00126372
GOTERM_BP_FAT	GO:0040013~negative regulation of locomotion	14	8.86076	1.0203e-05	ENSRNOG00000050792, ENSRNOG00000007159, ENSRNOG00000007687, ENSRNOG00000002548, ENSRNOG00000056940, ENSRNOG00000016456, ENSRNOG00000065098, ENSRNOG00000043044, ENSRNOG00000003172, ENSRNOG00000014837, ENSRNOG00000020652, ENSRNOG00000015618, ENSRNOG00000004473, ENSRNOG00000040287	139	447	20566	4.63399	0.0360646	0.00172081	0.00161947
GOTERM_BP_FAT	GO:0045785~positive regulation of cell adhesion	15	9.49367	1.0516e-05	ENSRNOG00000007338, ENSRNOG00000007159, ENSRNOG00000049491, ENSRNOG00000000321, ENSRNOG00000004854, ENSRNOG00000014371, ENSRNOG00000014395, ENSRNOG00000056940, ENSRNOG00000065254, ENSRNOG00000065098, ENSRNOG00000032708, ENSRNOG00000014837, ENSRNOG00000047734, ENSRNOG00000020652, ENSRNOG00000015618	139	518	20566	4.28446	0.0371503	0.00172081	0.00161947
GOTERM_BP_FAT	GO:0048705~skeletal system morphogenesis	11	6.96203	1.19932e-05	ENSRNOG00000011947, ENSRNOG00000015654, ENSRNOG00000054957, ENSRNOG00000012920, ENSRNOG00000004854, ENSRNOG00000000700, ENSRNOG00000012698, ENSRNOG00000020652, ENSRNOG00000014395, ENSRNOG00000042860, ENSRNOG00000056940	139	264	20566	6.16487	0.0422569	0.00187719	0.00176665
GOTERM_BP_FAT	GO:0009605~response to external stimulus	34	21.519	1.31638e-05	ENSRNOG00000003486, ENSRNOG00000011947, ENSRNOG00000022283, ENSRNOG00000007687, ENSRNOG00000011647, ENSRNOG00000027030, ENSRNOG00000011821, ENSRNOG00000004678, ENSRNOG00000015052, ENSRNOG00000038784, ENSRNOG00000068306, ENSRNOG00000013973, ENSRNOG00000065098, ENSRNOG00000017539, ENSRNOG00000016769, ENSRNOG00000043044, ENSRNOG00000015618, ENSRNOG00000004473, ENSRNOG00000006033, ENSRNOG00000007159,…	139	2270	20566	2.21609	0.0462844	0.00195758	0.0018423
GOTERM_BP_FAT	GO:0007399~nervous system development	35	22.1519	1.35943e-05	ENSRNOG00000011947, ENSRNOG00000022283, ENSRNOG00000007687, ENSRNOG00000027030, ENSRNOG00000004578, ENSRNOG00000053047, ENSRNOG00000015156, ENSRNOG00000016701, ENSRNOG00000017459, ENSRNOG00000065098, ENSRNOG00000049949, ENSRNOG00000025612, ENSRNOG00000015618, ENSRNOG00000004473, ENSRNOG00000007159, ENSRNOG00000003732, ENSRNOG00000000321, ENSRNOG00000030714, ENSRNOG00000008943, ENSRNOG00000002548,…	139	2380	20566	2.17584	0.0477617	0.00195758	0.0018423
GOTERM_BP_FAT	GO:0030155~regulation of cell adhesion	19	12.0253	1.52701e-05	ENSRNOG00000007338, ENSRNOG00000007159, ENSRNOG00000049491, ENSRNOG00000000321, ENSRNOG00000004854, ENSRNOG00000002548, ENSRNOG00000014371, ENSRNOG00000057557, ENSRNOG00000014395, ENSRNOG00000056940, ENSRNOG00000065254, ENSRNOG00000013072, ENSRNOG00000065098, ENSRNOG00000032708, ENSRNOG00000014837, ENSRNOG00000047734, ENSRNOG00000020652, ENSRNOG00000015618, ENSRNOG00000040287	139	848	20566	3.31507	0.0534892	0.00201676	0.00189799
GOTERM_BP_FAT	GO:0042981~regulation of apoptotic process	29	18.3544	1.55673e-05	ENSRNOG00000003486, ENSRNOG00000011947, ENSRNOG00000027030, ENSRNOG00000054957, ENSRNOG00000015052, ENSRNOG00000007706, ENSRNOG00000038047, ENSRNOG00000054212, ENSRNOG00000053047, ENSRNOG00000015156, ENSRNOG00000013973, ENSRNOG00000065098, ENSRNOG00000017539, ENSRNOG00000015618, ENSRNOG00000029078, ENSRNOG00000004473, ENSRNOG00000065214, ENSRNOG00000047367, ENSRNOG00000007159, ENSRNOG00000000321,…	139	1772	20566	2.42142	0.0545014	0.00201676	0.00189799
GOTERM_BP_FAT	GO:0001501~skeletal system development	15	9.49367	1.60566e-05	ENSRNOG00000011947, ENSRNOG00000054957, ENSRNOG00000012920, ENSRNOG00000004854, ENSRNOG00000000700, ENSRNOG00000012698, ENSRNOG00000014395, ENSRNOG00000056940, ENSRNOG00000015654, ENSRNOG00000049949, ENSRNOG00000017539, ENSRNOG00000020652, ENSRNOG00000015618, ENSRNOG00000007078, ENSRNOG00000042860	139	538	20566	4.12519	0.0561652	0.00201676	0.00189799
GOTERM_BP_FAT	GO:0051960~regulation of nervous system development	16	10.1266	1.62461e-05	ENSRNOG00000007687, ENSRNOG00000003732, ENSRNOG00000000321, ENSRNOG00000015052, ENSRNOG00000003715, ENSRNOG00000016099, ENSRNOG00000014395, ENSRNOG00000016456, ENSRNOG00000013072, ENSRNOG00000049949, ENSRNOG00000015318, ENSRNOG00000003172, ENSRNOG00000020652, ENSRNOG00000015618, ENSRNOG00000021087, ENSRNOG00000001295	139	613	20566	3.86184	0.0568089	0.00201676	0.00189799
GOTERM_BP_FAT	GO:0043067~regulation of programmed cell death	29	18.3544	2.71701e-05	ENSRNOG00000003486, ENSRNOG00000011947, ENSRNOG00000027030, ENSRNOG00000054957, ENSRNOG00000015052, ENSRNOG00000007706, ENSRNOG00000038047, ENSRNOG00000054212, ENSRNOG00000053047, ENSRNOG00000015156, ENSRNOG00000013973, ENSRNOG00000065098, ENSRNOG00000017539, ENSRNOG00000015618, ENSRNOG00000029078, ENSRNOG00000004473, ENSRNOG00000065214, ENSRNOG00000047367, ENSRNOG00000007159, ENSRNOG00000000321,…	139	1827	20566	2.34852	0.0931822	0.00315524	0.00296943
GOTERM_BP_FAT	GO:0045595~regulation of cell differentiation	29	18.3544	2.71701e-05	ENSRNOG00000003486, ENSRNOG00000050792, ENSRNOG00000007687, ENSRNOG00000027030, ENSRNOG00000054957, ENSRNOG00000004578, ENSRNOG00000015052, ENSRNOG00000015654, ENSRNOG00000013653, ENSRNOG00000065098, ENSRNOG00000017539, ENSRNOG00000049949, ENSRNOG00000015318, ENSRNOG00000015618, ENSRNOG00000000321, ENSRNOG00000002548, ENSRNOG00000000700, ENSRNOG00000016099, ENSRNOG00000057557, ENSRNOG00000000704,…	139	1827	20566	2.34852	0.0931822	0.00315524	0.00296943
GOTERM_BP_FAT	GO:0007155~cell adhesion	19	12.0253	2.85513e-05	ENSRNOG00000050792, ENSRNOG00000003732, ENSRNOG00000000321, ENSRNOG00000008678, ENSRNOG00000002548, ENSRNOG00000003715, ENSRNOG00000014371, ENSRNOG00000011231, ENSRNOG00000016688, ENSRNOG00000018434, ENSRNOG00000049949, ENSRNOG00000016538, ENSRNOG00000020579, ENSRNOG00000016408, ENSRNOG00000007078, ENSRNOG00000024243, ENSRNOG00000001295, ENSRNOG00000040287, ENSRNOG00000006033	139	889	20566	3.16218	0.0976801	0.00321202	0.00302287
GOTERM_BP_FAT	GO:0043065~positive regulation of apoptotic process	17	10.7595	3.00452e-05	ENSRNOG00000003486, ENSRNOG00000007159, ENSRNOG00000000321, ENSRNOG00000027030, ENSRNOG00000054957, ENSRNOG00000030210, ENSRNOG00000053047, ENSRNOG00000015156, ENSRNOG00000013973, ENSRNOG00000065098, ENSRNOG00000017539, ENSRNOG00000014837, ENSRNOG00000020652, ENSRNOG00000015618, ENSRNOG00000004473, ENSRNOG00000001295, ENSRNOG00000040287	139	726	20566	3.46455	0.10252	0.00327765	0.00308464
GOTERM_BP_FAT	GO:0048545~response to steroid hormone	14	8.86076	3.65644e-05	ENSRNOG00000007159, ENSRNOG00000027030, ENSRNOG00000030318, ENSRNOG00000054957, ENSRNOG00000004699, ENSRNOG00000015052, ENSRNOG00000015654, ENSRNOG00000065098, ENSRNOG00000032708, ENSRNOG00000003172, ENSRNOG00000020652, ENSRNOG00000015618, ENSRNOG00000001295, ENSRNOG00000040287	139	505	20566	4.10177	0.123338	0.00387152	0.00364353
GOTERM_BP_FAT	GO:0043068~positive regulation of programmed cell death	17	10.7595	4.22764e-05	ENSRNOG00000003486, ENSRNOG00000007159, ENSRNOG00000000321, ENSRNOG00000027030, ENSRNOG00000054957, ENSRNOG00000030210, ENSRNOG00000053047, ENSRNOG00000015156, ENSRNOG00000013973, ENSRNOG00000065098, ENSRNOG00000017539, ENSRNOG00000014837, ENSRNOG00000020652, ENSRNOG00000015618, ENSRNOG00000004473, ENSRNOG00000001295, ENSRNOG00000040287	139	747	20566	3.36716	0.141182	0.00434842	0.00409235
GOTERM_BP_FAT	GO:0070663~regulation of leukocyte proliferation	11	6.96203	4.3567e-05	ENSRNOG00000015156, ENSRNOG00000003486, ENSRNOG00000016456, ENSRNOG00000065254, ENSRNOG00000049491, ENSRNOG00000000321, ENSRNOG00000065098, ENSRNOG00000032708, ENSRNOG00000043044, ENSRNOG00000020652, ENSRNOG00000057557	139	307	20566	5.30138	0.145163	0.0043567	0.00410014
GOTERM_BP_FAT	GO:0048511~rhythmic process	12	7.59494	4.77451e-05	ENSRNOG00000050792, ENSRNOG00000012280, ENSRNOG00000065098, ENSRNOG00000004854, ENSRNOG00000003172, ENSRNOG00000015052, ENSRNOG00000015618, ENSRNOG00000007706, ENSRNOG00000016099, ENSRNOG00000004473, ENSRNOG00000040287, ENSRNOG00000053047	139	376	20566	4.72203	0.157925	0.00464547	0.0043719
GOTERM_BP_FAT	GO:0030850~prostate gland development	6	3.79747	5.13634e-05	ENSRNOG00000027990, ENSRNOG00000003172, ENSRNOG00000015618, ENSRNOG00000016099, ENSRNOG00000057557, ENSRNOG00000014395	139	60	20566	14.7957	0.168824	0.00486601	0.00457946
GOTERM_BP_FAT	GO:0051241~negative regulation of multicellular organismal process	24	15.1899	5.5058e-05	ENSRNOG00000050792, ENSRNOG00000003486, ENSRNOG00000011947, ENSRNOG00000007159, ENSRNOG00000007687, ENSRNOG00000000321, ENSRNOG00000027030, ENSRNOG00000000700, ENSRNOG00000012698, ENSRNOG00000012302, ENSRNOG00000016099, ENSRNOG00000000704, ENSRNOG00000014395, ENSRNOG00000056940, ENSRNOG00000015156, ENSRNOG00000018434, ENSRNOG00000016456, ENSRNOG00000017767, ENSRNOG00000065098, ENSRNOG00000032708,…	139	1398	20566	2.54003	0.179806	0.00508228	0.00478299
GOTERM_BP_FAT	GO:0008285~negative regulation of cell population proliferation	18	11.3924	5.80721e-05	ENSRNOG00000003486, ENSRNOG00000007159, ENSRNOG00000000321, ENSRNOG00000027030, ENSRNOG00000054957, ENSRNOG00000002548, ENSRNOG00000014371, ENSRNOG00000014395, ENSRNOG00000056940, ENSRNOG00000015156, ENSRNOG00000016456, ENSRNOG00000017539, ENSRNOG00000032708, ENSRNOG00000003172, ENSRNOG00000020652, ENSRNOG00000015618, ENSRNOG00000004473, ENSRNOG00000040287	139	852	20566	3.12585	0.188658	0.00522649	0.0049187
GOTERM_BP_FAT	GO:0045937~positive regulation of phosphate metabolic process	16	10.1266	6.51367e-05	ENSRNOG00000007687, ENSRNOG00000000321, ENSRNOG00000004678, ENSRNOG00000000700, ENSRNOG00000007706, ENSRNOG00000030210, ENSRNOG00000057557, ENSRNOG00000015654, ENSRNOG00000065098, ENSRNOG00000017539, ENSRNOG00000016769, ENSRNOG00000017208, ENSRNOG00000020652, ENSRNOG00000015618, ENSRNOG00000004473, ENSRNOG00000047367	139	692	20566	3.42097	0.209034	0.00547227	0.00515001
GOTERM_BP_FAT	GO:0010562~positive regulation of phosphorus metabolic process	16	10.1266	6.51367e-05	ENSRNOG00000007687, ENSRNOG00000000321, ENSRNOG00000004678, ENSRNOG00000000700, ENSRNOG00000007706, ENSRNOG00000030210, ENSRNOG00000057557, ENSRNOG00000015654, ENSRNOG00000065098, ENSRNOG00000017539, ENSRNOG00000016769, ENSRNOG00000017208, ENSRNOG00000020652, ENSRNOG00000015618, ENSRNOG00000004473, ENSRNOG00000047367	139	692	20566	3.42097	0.209034	0.00547227	0.00515001
GOTERM_BP_FAT	GO:0070482~response to oxygen levels	15	9.49367	6.53632e-05	ENSRNOG00000007159, ENSRNOG00000000321, ENSRNOG00000027030, ENSRNOG00000008943, ENSRNOG00000012302, ENSRNOG00000030210, ENSRNOG00000056940, ENSRNOG00000013973, ENSRNOG00000017539, ENSRNOG00000005053, ENSRNOG00000020652, ENSRNOG00000015618, ENSRNOG00000004473, ENSRNOG00000006462, ENSRNOG00000001295	139	612	20566	3.62639	0.209678	0.00547227	0.00515001
GOTERM_BP_FAT	GO:0071560~cellular response to transforming growth factor beta stimulus	9	5.6962	6.95962e-05	ENSRNOG00000007159, ENSRNOG00000008943, ENSRNOG00000016538, ENSRNOG00000015052, ENSRNOG00000015618, ENSRNOG00000020652, ENSRNOG00000004473, ENSRNOG00000006462, ENSRNOG00000056940	139	203	20566	6.55966	0.221631	0.00567776	0.0053434
GOTERM_BP_FAT	GO:1901342~regulation of vasculature development	12	7.59494	7.0972e-05	ENSRNOG00000018434, ENSRNOG00000007159, ENSRNOG00000065098, ENSRNOG00000027030, ENSRNOG00000017539, ENSRNOG00000002548, ENSRNOG00000018384, ENSRNOG00000003172, ENSRNOG00000014837, ENSRNOG00000015618, ENSRNOG00000020652, ENSRNOG00000040287	139	393	20566	4.51777	0.225477	0.00567776	0.0053434
GOTERM_BP_FAT	GO:0002685~regulation of leukocyte migration	10	6.32911	7.49345e-05	ENSRNOG00000050792, ENSRNOG00000016456, ENSRNOG00000007159, ENSRNOG00000065098, ENSRNOG00000017539, ENSRNOG00000043044, ENSRNOG00000015618, ENSRNOG00000047734, ENSRNOG00000020652, ENSRNOG00000000704	139	264	20566	5.60443	0.236448	0.00581698	0.00547442
GOTERM_BP_FAT	GO:0030336~negative regulation of cell migration	12	7.59494	7.59438e-05	ENSRNOG00000050792, ENSRNOG00000016456, ENSRNOG00000007159, ENSRNOG00000065098, ENSRNOG00000002548, ENSRNOG00000043044, ENSRNOG00000003172, ENSRNOG00000014837, ENSRNOG00000020652, ENSRNOG00000004473, ENSRNOG00000040287, ENSRNOG00000056940	139	396	20566	4.48354	0.239218	0.00581698	0.00547442
GOTERM_BP_FAT	GO:0051962~positive regulation of nervous system development	12	7.59494	8.67891e-05	ENSRNOG00000016456, ENSRNOG00000007687, ENSRNOG00000003732, ENSRNOG00000013072, ENSRNOG00000049949, ENSRNOG00000003172, ENSRNOG00000015052, ENSRNOG00000015618, ENSRNOG00000003715, ENSRNOG00000020652, ENSRNOG00000016099, ENSRNOG00000014395	139	402	20566	4.41662	0.268351	0.00650919	0.00612587
GOTERM_BP_FAT	GO:1903039~positive regulation of leukocyte cell-cell adhesion	10	6.32911	9.40975e-05	ENSRNOG00000007159, ENSRNOG00000065254, ENSRNOG00000049491, ENSRNOG00000000321, ENSRNOG00000065098, ENSRNOG00000004854, ENSRNOG00000032708, ENSRNOG00000047734, ENSRNOG00000020652, ENSRNOG00000014395	139	272	20566	5.43959	0.287352	0.00691329	0.00650617
GOTERM_BP_FAT	GO:0071559~response to transforming growth factor beta	9	5.6962	9.73258e-05	ENSRNOG00000007159, ENSRNOG00000008943, ENSRNOG00000016538, ENSRNOG00000015052, ENSRNOG00000015618, ENSRNOG00000020652, ENSRNOG00000004473, ENSRNOG00000006462, ENSRNOG00000056940	139	213	20566	6.2517	0.295587	0.00700461	0.00659212
GOTERM_BP_FAT	GO:0009725~response to hormone	22	13.9241	0.000100784	ENSRNOG00000007159, ENSRNOG00000000321, ENSRNOG00000027030, ENSRNOG00000030318, ENSRNOG00000054957, ENSRNOG00000004699, ENSRNOG00000015052, ENSRNOG00000007706, ENSRNOG00000057557, ENSRNOG00000014395, ENSRNOG00000053047, ENSRNOG00000056940, ENSRNOG00000015156, ENSRNOG00000015654, ENSRNOG00000065098, ENSRNOG00000032708, ENSRNOG00000003172, ENSRNOG00000020652, ENSRNOG00000015618, ENSRNOG00000004473,…	139	1260	20566	2.58337	0.304303	0.00700461	0.00659212
GOTERM_BP_FAT	GO:0032355~response to estradiol	10	6.32911	0.000102272	ENSRNOG00000007159, ENSRNOG00000015654, ENSRNOG00000014149, ENSRNOG00000008943, ENSRNOG00000017539, ENSRNOG00000054957, ENSRNOG00000015618, ENSRNOG00000020652, ENSRNOG00000004473, ENSRNOG00000040287	139	275	20566	5.38025	0.308019	0.00700461	0.00659212
GOTERM_BP_FAT	GO:0008284~positive regulation of cell population proliferation	21	13.2911	0.000103123	ENSRNOG00000007159, ENSRNOG00000049491, ENSRNOG00000000321, ENSRNOG00000027030, ENSRNOG00000004578, ENSRNOG00000004854, ENSRNOG00000000700, ENSRNOG00000016099, ENSRNOG00000014371, ENSRNOG00000057557, ENSRNOG00000014395, ENSRNOG00000065254, ENSRNOG00000065098, ENSRNOG00000049949, ENSRNOG00000017539, ENSRNOG00000020652, ENSRNOG00000015618, ENSRNOG00000029078, ENSRNOG00000004473, ENSRNOG00000007078,…	139	1167	20566	2.66246	0.310138	0.00700461	0.00659212
GOTERM_BP_FAT	GO:2000146~negative regulation of cell motility	12	7.59494	0.000110139	ENSRNOG00000050792, ENSRNOG00000016456, ENSRNOG00000007159, ENSRNOG00000065098, ENSRNOG00000002548, ENSRNOG00000043044, ENSRNOG00000003172, ENSRNOG00000014837, ENSRNOG00000020652, ENSRNOG00000004473, ENSRNOG00000040287, ENSRNOG00000056940	139	413	20566	4.29899	0.327344	0.00734259	0.00691019
GOTERM_BP_FAT	GO:0019725~cellular homeostasis	17	10.7595	0.000125857	ENSRNOG00000001792, ENSRNOG00000001165, ENSRNOG00000021260, ENSRNOG00000007159, ENSRNOG00000015052, ENSRNOG00000007706, ENSRNOG00000038047, ENSRNOG00000014149, ENSRNOG00000016769, ENSRNOG00000043098, ENSRNOG00000003172, ENSRNOG00000008334, ENSRNOG00000020652, ENSRNOG00000016827, ENSRNOG00000015618, ENSRNOG00000025764, ENSRNOG00000004473, ENSRNOG00000006462	139	820	20566	3.0674	0.364354	0.00823792	0.0077528
GOTERM_BP_FAT	GO:1904018~positive regulation of vasculature development	9	5.6962	0.000129573	ENSRNOG00000065098, ENSRNOG00000027030, ENSRNOG00000017539, ENSRNOG00000002548, ENSRNOG00000018384, ENSRNOG00000014837, ENSRNOG00000015618, ENSRNOG00000020652, ENSRNOG00000040287	139	222	20566	5.99825	0.372803	0.00832972	0.00783919
GOTERM_BP_FAT	GO:0042063~gliogenesis	11	6.96203	0.000132095	ENSRNOG00000016456, ENSRNOG00000007159, ENSRNOG00000008943, ENSRNOG00000049949, ENSRNOG00000017208, ENSRNOG00000043098, ENSRNOG00000020652, ENSRNOG00000016099, ENSRNOG00000014395, ENSRNOG00000021087, ENSRNOG00000001295	139	351	20566	4.63682	0.378472	0.00834285	0.00785155
GOTERM_BP_FAT	GO:0032944~regulation of mononuclear cell proliferation	10	6.32911	0.000137528	ENSRNOG00000015156, ENSRNOG00000003486, ENSRNOG00000065254, ENSRNOG00000049491, ENSRNOG00000000321, ENSRNOG00000065098, ENSRNOG00000032708, ENSRNOG00000043044, ENSRNOG00000020652, ENSRNOG00000057557	139	286	20566	5.17332	0.390512	0.00839962	0.00790497
GOTERM_BP_FAT	GO:0048584~positive regulation of response to stimulus	34	21.519	0.00013766	ENSRNOG00000003486, ENSRNOG00000011947, ENSRNOG00000010977, ENSRNOG00000007687, ENSRNOG00000054957, ENSRNOG00000011821, ENSRNOG00000012698, ENSRNOG00000032664, ENSRNOG00000068306, ENSRNOG00000015654, ENSRNOG00000065254, ENSRNOG00000065098, ENSRNOG00000017539, ENSRNOG00000015618, ENSRNOG00000007159, ENSRNOG00000049491, ENSRNOG00000000321, ENSRNOG00000008943, ENSRNOG00000012302, ENSRNOG00000017164,…	139	2553	20566	1.97044	0.390802	0.00839962	0.00790497
GOTERM_BP_FAT	GO:0048608~reproductive structure development	12	7.59494	0.000153569	ENSRNOG00000050792, ENSRNOG00000011947, ENSRNOG00000027990, ENSRNOG00000012280, ENSRNOG00000003172, ENSRNOG00000015052, ENSRNOG00000015618, ENSRNOG00000016099, ENSRNOG00000057557, ENSRNOG00000014395, ENSRNOG00000040287, ENSRNOG00000056940	139	429	20566	4.13865	0.424716	0.00921414	0.00867153
GOTERM_BP_FAT	GO:0022414~reproductive process	28	17.7215	0.000160997	ENSRNOG00000050792, ENSRNOG00000011947, ENSRNOG00000027990, ENSRNOG00000027030, ENSRNOG00000008678, ENSRNOG00000054957, ENSRNOG00000004854, ENSRNOG00000000479, ENSRNOG00000015052, ENSRNOG00000053047, ENSRNOG00000015156, ENSRNOG00000017539, ENSRNOG00000042912, ENSRNOG00000016827, ENSRNOG00000015618, ENSRNOG00000021260, ENSRNOG00000007159, ENSRNOG00000000700, ENSRNOG00000016099, ENSRNOG00000057557,…	139	1916	20566	2.16221	0.439897	0.00950144	0.00894191
GOTERM_BP_FAT	GO:0001666~response to hypoxia	13	8.22785	0.000167997	ENSRNOG00000007159, ENSRNOG00000000321, ENSRNOG00000027030, ENSRNOG00000008943, ENSRNOG00000030210, ENSRNOG00000056940, ENSRNOG00000013973, ENSRNOG00000017539, ENSRNOG00000005053, ENSRNOG00000020652, ENSRNOG00000004473, ENSRNOG00000006462, ENSRNOG00000001295	139	509	20566	3.77886	0.453838	0.00975467	0.00918023
GOTERM_BP_FAT	GO:0061458~reproductive system development	12	7.59494	0.000173244	ENSRNOG00000050792, ENSRNOG00000011947, ENSRNOG00000027990, ENSRNOG00000012280, ENSRNOG00000003172, ENSRNOG00000015052, ENSRNOG00000015618, ENSRNOG00000016099, ENSRNOG00000057557, ENSRNOG00000014395, ENSRNOG00000040287, ENSRNOG00000056940	139	435	20566	4.08157	0.46406	0.00989968	0.0093167
GOTERM_BP_FAT	GO:0071548~response to dexamethasone	7	4.43038	0.000191083	ENSRNOG00000007159, ENSRNOG00000004699, ENSRNOG00000032708, ENSRNOG00000003172, ENSRNOG00000015052, ENSRNOG00000020652, ENSRNOG00000040287	139	124	20566	8.3524	0.497402	0.0107425	0.0101099
GOTERM_BP_FAT	GO:0022407~regulation of cell-cell adhesion	13	8.22785	0.000193962	ENSRNOG00000007159, ENSRNOG00000049491, ENSRNOG00000000321, ENSRNOG00000004854, ENSRNOG00000014395, ENSRNOG00000056940, ENSRNOG00000065254, ENSRNOG00000065098, ENSRNOG00000032708, ENSRNOG00000014837, ENSRNOG00000047734, ENSRNOG00000020652, ENSRNOG00000015618	139	517	20566	3.72038	0.502586	0.0107425	0.0101099
GOTERM_BP_FAT	GO:0002696~positive regulation of leukocyte activation	11	6.96203	0.000220573	ENSRNOG00000016456, ENSRNOG00000007159, ENSRNOG00000065254, ENSRNOG00000049491, ENSRNOG00000000321, ENSRNOG00000065098, ENSRNOG00000032708, ENSRNOG00000015618, ENSRNOG00000020652, ENSRNOG00000057557, ENSRNOG00000014395	139	374	20566	4.35167	0.548035	0.0118984	0.0111977
GOTERM_BP_FAT	GO:0045667~regulation of osteoblast differentiation	8	5.06329	0.000223935	ENSRNOG00000003486, ENSRNOG00000050792, ENSRNOG00000013653, ENSRNOG00000004578, ENSRNOG00000002548, ENSRNOG00000000700, ENSRNOG00000014395, ENSRNOG00000007078	139	181	20566	6.53953	0.553474	0.0118984	0.0111977
GOTERM_BP_FAT	GO:0001649~osteoblast differentiation	7	4.43038	0.000226883	ENSRNOG00000004578, ENSRNOG00000008943, ENSRNOG00000002548, ENSRNOG00000000700, ENSRNOG00000016099, ENSRNOG00000014395, ENSRNOG00000007078	139	128	20566	8.09139	0.558188	0.0118984	0.0111977
GOTERM_BP_FAT	GO:0045669~positive regulation of osteoblast differentiation	6	3.79747	0.000228052	ENSRNOG00000003486, ENSRNOG00000013653, ENSRNOG00000004578, ENSRNOG00000000700, ENSRNOG00000014395, ENSRNOG00000007078	139	82	20566	10.8261	0.560045	0.0118984	0.0111977
GOTERM_BP_FAT	GO:0048878~chemical homeostasis	19	12.0253	0.000263707	ENSRNOG00000001792, ENSRNOG00000001165, ENSRNOG00000021260, ENSRNOG00000007159, ENSRNOG00000000321, ENSRNOG00000054957, ENSRNOG00000004854, ENSRNOG00000015052, ENSRNOG00000007706, ENSRNOG00000038047, ENSRNOG00000014149, ENSRNOG00000016769, ENSRNOG00000043098, ENSRNOG00000003172, ENSRNOG00000020652, ENSRNOG00000016827, ENSRNOG00000015618, ENSRNOG00000025764, ENSRNOG00000004473, ENSRNOG00000007078	139	1060	20566	2.65206	0.613055	0.0134894	0.0126951
GOTERM_BP_FAT	GO:0045765~regulation of angiogenesis	11	6.96203	0.000266678	ENSRNOG00000018434, ENSRNOG00000007159, ENSRNOG00000065098, ENSRNOG00000027030, ENSRNOG00000017539, ENSRNOG00000002548, ENSRNOG00000018384, ENSRNOG00000003172, ENSRNOG00000014837, ENSRNOG00000015618, ENSRNOG00000040287	139	383	20566	4.24941	0.617171	0.0134894	0.0126951
GOTERM_BP_FAT	GO:0001655~urogenital system development	6	3.79747	0.000269789	ENSRNOG00000027990, ENSRNOG00000003172, ENSRNOG00000015618, ENSRNOG00000016099, ENSRNOG00000057557, ENSRNOG00000014395	139	85	20566	10.444	0.621436	0.0134894	0.0126951
GOTERM_BP_FAT	GO:0036293~response to decreased oxygen levels	13	8.22785	0.000283731	ENSRNOG00000007159, ENSRNOG00000000321, ENSRNOG00000027030, ENSRNOG00000008943, ENSRNOG00000030210, ENSRNOG00000056940, ENSRNOG00000013973, ENSRNOG00000017539, ENSRNOG00000005053, ENSRNOG00000020652, ENSRNOG00000004473, ENSRNOG00000006462, ENSRNOG00000001295	139	539	20566	3.56853	0.639974	0.0139922	0.0131682
GOTERM_BP_FAT	GO:0007610~behavior	16	10.1266	0.000316588	ENSRNOG00000011947, ENSRNOG00000030318, ENSRNOG00000008943, ENSRNOG00000001006, ENSRNOG00000003715, ENSRNOG00000014395, ENSRNOG00000015156, ENSRNOG00000016701, ENSRNOG00000013973, ENSRNOG00000014149, ENSRNOG00000016538, ENSRNOG00000025612, ENSRNOG00000003172, ENSRNOG00000026953, ENSRNOG00000021087, ENSRNOG00000001295	139	800	20566	2.95914	0.680149	0.0154016	0.0144946
GOTERM_BP_FAT	GO:0001934~positive regulation of protein phosphorylation	13	8.22785	0.000334982	ENSRNOG00000007687, ENSRNOG00000000321, ENSRNOG00000004678, ENSRNOG00000000700, ENSRNOG00000030210, ENSRNOG00000057557, ENSRNOG00000015654, ENSRNOG00000065098, ENSRNOG00000017539, ENSRNOG00000017208, ENSRNOG00000020652, ENSRNOG00000015618, ENSRNOG00000047367	139	549	20566	3.50353	0.700648	0.0160791	0.0151322
GOTERM_BP_FAT	GO:0022612~gland morphogenesis	7	4.43038	0.000340316	ENSRNOG00000027990, ENSRNOG00000007159, ENSRNOG00000054957, ENSRNOG00000015618, ENSRNOG00000020652, ENSRNOG00000016099, ENSRNOG00000014395	139	138	20566	7.50506	0.706344	0.0161203	0.0151709
GOTERM_BP_FAT	GO:0019220~regulation of phosphate metabolic process	19	12.0253	0.000349158	ENSRNOG00000007687, ENSRNOG00000000321, ENSRNOG00000004678, ENSRNOG00000000700, ENSRNOG00000003715, ENSRNOG00000007706, ENSRNOG00000030210, ENSRNOG00000057557, ENSRNOG00000015654, ENSRNOG00000065098, ENSRNOG00000017539, ENSRNOG00000016769, ENSRNOG00000017208, ENSRNOG00000016408, ENSRNOG00000020652, ENSRNOG00000015618, ENSRNOG00000004473, ENSRNOG00000024243, ENSRNOG00000047367	139	1085	20566	2.59095	0.715547	0.0162936	0.0153341
GOTERM_BP_FAT	GO:0051174~regulation of phosphorus metabolic process	19	12.0253	0.000353028	ENSRNOG00000007687, ENSRNOG00000000321, ENSRNOG00000004678, ENSRNOG00000000700, ENSRNOG00000003715, ENSRNOG00000007706, ENSRNOG00000030210, ENSRNOG00000057557, ENSRNOG00000015654, ENSRNOG00000065098, ENSRNOG00000017539, ENSRNOG00000016769, ENSRNOG00000017208, ENSRNOG00000016408, ENSRNOG00000020652, ENSRNOG00000015618, ENSRNOG00000004473, ENSRNOG00000024243, ENSRNOG00000047367	139	1086	20566	2.58856	0.719484	0.0162936	0.0153341
GOTERM_BP_FAT	GO:0050920~regulation of chemotaxis	9	5.6962	0.000358986	ENSRNOG00000050792, ENSRNOG00000007159, ENSRNOG00000007687, ENSRNOG00000013072, ENSRNOG00000065098, ENSRNOG00000015618, ENSRNOG00000020652, ENSRNOG00000014371, ENSRNOG00000000704	139	258	20566	5.16128	0.725439	0.0163589	0.0153955
GOTERM_BP_FAT	GO:0050867~positive regulation of cell activation	11	6.96203	0.000375922	ENSRNOG00000016456, ENSRNOG00000007159, ENSRNOG00000065254, ENSRNOG00000049491, ENSRNOG00000000321, ENSRNOG00000065098, ENSRNOG00000032708, ENSRNOG00000015618, ENSRNOG00000020652, ENSRNOG00000057557, ENSRNOG00000014395	139	400	20566	4.06881	0.741684	0.0169165	0.0159203
GOTERM_BP_FAT	GO:0008283~cell population proliferation	17	10.7595	0.000395188	ENSRNOG00000000321, ENSRNOG00000027030, ENSRNOG00000004578, ENSRNOG00000008943, ENSRNOG00000012920, ENSRNOG00000016099, ENSRNOG00000014371, ENSRNOG00000011231, ENSRNOG00000014395, ENSRNOG00000056940, ENSRNOG00000016456, ENSRNOG00000065098, ENSRNOG00000003172, ENSRNOG00000020652, ENSRNOG00000015618, ENSRNOG00000021087, ENSRNOG00000006033	139	908	20566	2.77012	0.759	0.0175639	0.0165296
GOTERM_BP_FAT	GO:0031401~positive regulation of protein modification process	15	9.49367	0.000403763	ENSRNOG00000010999, ENSRNOG00000007687, ENSRNOG00000000321, ENSRNOG00000004678, ENSRNOG00000000700, ENSRNOG00000007706, ENSRNOG00000030210, ENSRNOG00000057557, ENSRNOG00000015654, ENSRNOG00000065098, ENSRNOG00000017539, ENSRNOG00000017208, ENSRNOG00000020652, ENSRNOG00000015618, ENSRNOG00000047367	139	730	20566	3.04021	0.766329	0.0177262	0.0166823
GOTERM_BP_FAT	GO:0042325~regulation of phosphorylation	17	10.7595	0.000424721	ENSRNOG00000007687, ENSRNOG00000000321, ENSRNOG00000004678, ENSRNOG00000000700, ENSRNOG00000003715, ENSRNOG00000030210, ENSRNOG00000057557, ENSRNOG00000015654, ENSRNOG00000065098, ENSRNOG00000017539, ENSRNOG00000017208, ENSRNOG00000016408, ENSRNOG00000020652, ENSRNOG00000015618, ENSRNOG00000004473, ENSRNOG00000024243, ENSRNOG00000047367	139	914	20566	2.75193	0.783317	0.0184216	0.0173368
GOTERM_BP_FAT	GO:0006935~chemotaxis	10	6.32911	0.000441532	ENSRNOG00000068306, ENSRNOG00000007159, ENSRNOG00000007687, ENSRNOG00000003732, ENSRNOG00000013072, ENSRNOG00000065098, ENSRNOG00000017539, ENSRNOG00000011821, ENSRNOG00000015618, ENSRNOG00000000704	139	335	20566	4.41662	0.796047	0.0189228	0.0178085
GOTERM_BP_FAT	GO:0050769~positive regulation of neurogenesis	10	6.32911	0.000470879	ENSRNOG00000016456, ENSRNOG00000007687, ENSRNOG00000013072, ENSRNOG00000049949, ENSRNOG00000003172, ENSRNOG00000015052, ENSRNOG00000015618, ENSRNOG00000020652, ENSRNOG00000016099, ENSRNOG00000014395	139	338	20566	4.37742	0.816504	0.0196962	0.0185363
GOTERM_BP_FAT	GO:0042330~taxis	10	6.32911	0.000470879	ENSRNOG00000068306, ENSRNOG00000007159, ENSRNOG00000007687, ENSRNOG00000003732, ENSRNOG00000013072, ENSRNOG00000065098, ENSRNOG00000017539, ENSRNOG00000011821, ENSRNOG00000015618, ENSRNOG00000000704	139	338	20566	4.37742	0.816504	0.0196962	0.0185363
GOTERM_BP_FAT	GO:0022008~neurogenesis	24	15.1899	0.00047778	ENSRNOG00000022283, ENSRNOG00000007159, ENSRNOG00000007687, ENSRNOG00000003732, ENSRNOG00000000321, ENSRNOG00000027030, ENSRNOG00000004578, ENSRNOG00000008943, ENSRNOG00000002548, ENSRNOG00000016099, ENSRNOG00000011231, ENSRNOG00000014395, ENSRNOG00000053047, ENSRNOG00000016456, ENSRNOG00000068914, ENSRNOG00000013072, ENSRNOG00000065098, ENSRNOG00000049949, ENSRNOG00000017208, ENSRNOG00000043098,…	139	1620	20566	2.19195	0.821009	0.0196962	0.0185363
GOTERM_BP_FAT	GO:0071363~cellular response to growth factor stimulus	14	8.86076	0.000481462	ENSRNOG00000007159, ENSRNOG00000003732, ENSRNOG00000008943, ENSRNOG00000004854, ENSRNOG00000015052, ENSRNOG00000056940, ENSRNOG00000013973, ENSRNOG00000016538, ENSRNOG00000015318, ENSRNOG00000020652, ENSRNOG00000015618, ENSRNOG00000004473, ENSRNOG00000006462, ENSRNOG00000006033	139	656	20566	3.15762	0.823367	0.0196962	0.0185363
GOTERM_BP_FAT	GO:0001932~regulation of protein phosphorylation	16	10.1266	0.00050194	ENSRNOG00000007687, ENSRNOG00000000321, ENSRNOG00000004678, ENSRNOG00000000700, ENSRNOG00000030210, ENSRNOG00000057557, ENSRNOG00000015654, ENSRNOG00000065098, ENSRNOG00000017539, ENSRNOG00000017208, ENSRNOG00000016408, ENSRNOG00000020652, ENSRNOG00000015618, ENSRNOG00000004473, ENSRNOG00000024243, ENSRNOG00000047367	139	836	20566	2.83171	0.835926	0.0203032	0.0191075
GOTERM_BP_FAT	GO:0002684~positive regulation of immune system process	19	12.0253	0.000536196	ENSRNOG00000003486, ENSRNOG00000011947, ENSRNOG00000007159, ENSRNOG00000007687, ENSRNOG00000049491, ENSRNOG00000000321, ENSRNOG00000032664, ENSRNOG00000057557, ENSRNOG00000000704, ENSRNOG00000014395, ENSRNOG00000065254, ENSRNOG00000016456, ENSRNOG00000065098, ENSRNOG00000017539, ENSRNOG00000013886, ENSRNOG00000032708, ENSRNOG00000020652, ENSRNOG00000015618, ENSRNOG00000006033	139	1125	20566	2.49883	0.854971	0.0214478	0.0201848
GOTERM_BP_FAT	GO:0002699~positive regulation of immune effector process	10	6.32911	0.000557074	ENSRNOG00000016456, ENSRNOG00000007159, ENSRNOG00000065254, ENSRNOG00000007687, ENSRNOG00000049491, ENSRNOG00000000321, ENSRNOG00000015618, ENSRNOG00000020652, ENSRNOG00000032664, ENSRNOG00000006033	139	346	20566	4.27621	0.865478	0.0220381	0.0207403
GOTERM_BP_FAT	GO:0022603~regulation of anatomical structure morphogenesis	18	11.3924	0.000563731	ENSRNOG00000007159, ENSRNOG00000007687, ENSRNOG00000027030, ENSRNOG00000002548, ENSRNOG00000018384, ENSRNOG00000056940, ENSRNOG00000018434, ENSRNOG00000013072, ENSRNOG00000013973, ENSRNOG00000065098, ENSRNOG00000017539, ENSRNOG00000003172, ENSRNOG00000014837, ENSRNOG00000020652, ENSRNOG00000015618, ENSRNOG00000004473, ENSRNOG00000001295, ENSRNOG00000040287	139	1033	20566	2.57814	0.868665	0.0220591	0.02076
GOTERM_BP_FAT	GO:0061448~connective tissue development	9	5.6962	0.000588107	ENSRNOG00000027990, ENSRNOG00000015654, ENSRNOG00000012920, ENSRNOG00000012698, ENSRNOG00000015618, ENSRNOG00000020652, ENSRNOG00000016099, ENSRNOG00000004473, ENSRNOG00000014395	139	278	20566	4.78997	0.879705	0.0227654	0.0214248
GOTERM_BP_FAT	GO:0033993~response to lipid	22	13.9241	0.000595989	ENSRNOG00000011947, ENSRNOG00000007159, ENSRNOG00000027030, ENSRNOG00000030318, ENSRNOG00000054957, ENSRNOG00000008943, ENSRNOG00000004699, ENSRNOG00000015052, ENSRNOG00000007706, ENSRNOG00000015654, ENSRNOG00000013973, ENSRNOG00000014149, ENSRNOG00000065098, ENSRNOG00000017539, ENSRNOG00000032708, ENSRNOG00000003172, ENSRNOG00000020652, ENSRNOG00000015618, ENSRNOG00000004473, ENSRNOG00000001295,…	139	1437	20566	2.26517	0.883073	0.0228251	0.021481
GOTERM_BP_FAT	GO:0009893~positive regulation of metabolic process	44	27.8481	0.000630391	ENSRNOG00000010999, ENSRNOG00000007687, ENSRNOG00000054957, ENSRNOG00000004854, ENSRNOG00000004678, ENSRNOG00000015052, ENSRNOG00000007706, ENSRNOG00000053047, ENSRNOG00000015156, ENSRNOG00000015654, ENSRNOG00000065254, ENSRNOG00000013973, ENSRNOG00000014149, ENSRNOG00000065098, ENSRNOG00000017539, ENSRNOG00000016769, ENSRNOG00000015318, ENSRNOG00000043044, ENSRNOG00000016827, ENSRNOG00000027513,…	139	3986	20566	1.63324	0.896701	0.0234748	0.0220924
GOTERM_BP_FAT	GO:0050670~regulation of lymphocyte proliferation	9	5.6962	0.000630895	ENSRNOG00000015156, ENSRNOG00000003486, ENSRNOG00000065254, ENSRNOG00000049491, ENSRNOG00000000321, ENSRNOG00000065098, ENSRNOG00000032708, ENSRNOG00000020652, ENSRNOG00000057557	139	281	20566	4.73883	0.896888	0.0234748	0.0220924
GOTERM_BP_FAT	GO:0050767~regulation of neurogenesis	12	7.59494	0.000632516	ENSRNOG00000016456, ENSRNOG00000007687, ENSRNOG00000013072, ENSRNOG00000000321, ENSRNOG00000049949, ENSRNOG00000015318, ENSRNOG00000003172, ENSRNOG00000015052, ENSRNOG00000015618, ENSRNOG00000020652, ENSRNOG00000016099, ENSRNOG00000014395	139	507	20566	3.50194	0.897488	0.0234748	0.0220924
GOTERM_BP_FAT	GO:0050865~regulation of cell activation	14	8.86076	0.000682159	ENSRNOG00000003486, ENSRNOG00000007159, ENSRNOG00000049491, ENSRNOG00000000321, ENSRNOG00000057557, ENSRNOG00000014395, ENSRNOG00000015156, ENSRNOG00000065254, ENSRNOG00000016456, ENSRNOG00000065098, ENSRNOG00000032708, ENSRNOG00000014837, ENSRNOG00000020652, ENSRNOG00000015618	139	681	20566	3.0417	0.914275	0.0248058	0.023345
GOTERM_BP_FAT	GO:0030335~positive regulation of cell migration	14	8.86076	0.000682159	ENSRNOG00000050792, ENSRNOG00000007159, ENSRNOG00000007687, ENSRNOG00000004854, ENSRNOG00000003715, ENSRNOG00000014371, ENSRNOG00000000704, ENSRNOG00000013973, ENSRNOG00000065098, ENSRNOG00000017539, ENSRNOG00000020652, ENSRNOG00000015618, ENSRNOG00000007078, ENSRNOG00000040287	139	681	20566	3.0417	0.914275	0.0248058	0.023345
GOTERM_BP_FAT	GO:0045766~positive regulation of angiogenesis	8	5.06329	0.000703325	ENSRNOG00000065098, ENSRNOG00000027030, ENSRNOG00000017539, ENSRNOG00000002548, ENSRNOG00000018384, ENSRNOG00000014837, ENSRNOG00000015618, ENSRNOG00000040287	139	219	20566	5.40482	0.920569	0.0253197	0.0238287
GOTERM_BP_FAT	GO:0042327~positive regulation of phosphorylation	13	8.22785	0.00071458	ENSRNOG00000007687, ENSRNOG00000000321, ENSRNOG00000004678, ENSRNOG00000000700, ENSRNOG00000030210, ENSRNOG00000057557, ENSRNOG00000015654, ENSRNOG00000065098, ENSRNOG00000017539, ENSRNOG00000017208, ENSRNOG00000020652, ENSRNOG00000015618, ENSRNOG00000047367	139	598	20566	3.21645	0.923725	0.0254702	0.0239703
GOTERM_BP_FAT	GO:0051128~regulation of cellular component organization	34	21.519	0.000744721	ENSRNOG00000010999, ENSRNOG00000007687, ENSRNOG00000008678, ENSRNOG00000054957, ENSRNOG00000004854, ENSRNOG00000000479, ENSRNOG00000007706, ENSRNOG00000053047, ENSRNOG00000016688, ENSRNOG00000013973, ENSRNOG00000017459, ENSRNOG00000065098, ENSRNOG00000017539, ENSRNOG00000016408, ENSRNOG00000043044, ENSRNOG00000008334, ENSRNOG00000027513, ENSRNOG00000015618, ENSRNOG00000004473, ENSRNOG00000007159,…	139	2799	20566	1.79726	0.931573	0.0262843	0.0247364
GOTERM_BP_FAT	GO:0010646~regulation of cell communication	43	27.2152	0.000753226	ENSRNOG00000050792, ENSRNOG00000011947, ENSRNOG00000010977, ENSRNOG00000007687, ENSRNOG00000027030, ENSRNOG00000054957, ENSRNOG00000004578, ENSRNOG00000011821, ENSRNOG00000012698, ENSRNOG00000015052, ENSRNOG00000007706, ENSRNOG00000011460, ENSRNOG00000015156, ENSRNOG00000015654, ENSRNOG00000014149, ENSRNOG00000065098, ENSRNOG00000017539, ENSRNOG00000015318, ENSRNOG00000025612, ENSRNOG00000015618,…	139	3894	20566	1.63383	0.933638	0.0263263	0.024776
GOTERM_BP_FAT	GO:0023051~regulation of signaling	43	27.2152	0.000761361	ENSRNOG00000050792, ENSRNOG00000011947, ENSRNOG00000010977, ENSRNOG00000007687, ENSRNOG00000027030, ENSRNOG00000054957, ENSRNOG00000004578, ENSRNOG00000011821, ENSRNOG00000012698, ENSRNOG00000015052, ENSRNOG00000007706, ENSRNOG00000011460, ENSRNOG00000015156, ENSRNOG00000015654, ENSRNOG00000014149, ENSRNOG00000065098, ENSRNOG00000017539, ENSRNOG00000015318, ENSRNOG00000025612, ENSRNOG00000015618,…	139	3896	20566	1.63299	0.935555	0.0263548	0.0248028
GOTERM_BP_FAT	GO:0072359~circulatory system development	18	11.3924	0.000808821	ENSRNOG00000008529, ENSRNOG00000003732, ENSRNOG00000027030, ENSRNOG00000008678, ENSRNOG00000004854, ENSRNOG00000003715, ENSRNOG00000014371, ENSRNOG00000014395, ENSRNOG00000056940, ENSRNOG00000013072, ENSRNOG00000013653, ENSRNOG00000014149, ENSRNOG00000017539, ENSRNOG00000017208, ENSRNOG00000015318, ENSRNOG00000020652, ENSRNOG00000015618, ENSRNOG00000040287	139	1067	20566	2.49599	0.945684	0.027731	0.026098
GOTERM_BP_FAT	GO:0070848~response to growth factor	14	8.86076	0.000878384	ENSRNOG00000007159, ENSRNOG00000003732, ENSRNOG00000008943, ENSRNOG00000004854, ENSRNOG00000015052, ENSRNOG00000056940, ENSRNOG00000013973, ENSRNOG00000016538, ENSRNOG00000015318, ENSRNOG00000020652, ENSRNOG00000015618, ENSRNOG00000004473, ENSRNOG00000006462, ENSRNOG00000006033	139	700	20566	2.95914	0.957726	0.0295913	0.0278487
GOTERM_BP_FAT	GO:0040011~locomotion	10	6.32911	0.000879519	ENSRNOG00000068306, ENSRNOG00000007159, ENSRNOG00000007687, ENSRNOG00000003732, ENSRNOG00000013072, ENSRNOG00000065098, ENSRNOG00000017539, ENSRNOG00000011821, ENSRNOG00000015618, ENSRNOG00000000704	139	369	20566	4.00967	0.957898	0.0295913	0.0278487
GOTERM_BP_FAT	GO:0071456~cellular response to hypoxia	8	5.06329	0.000890612	ENSRNOG00000013973, ENSRNOG00000005053, ENSRNOG00000020652, ENSRNOG00000030210, ENSRNOG00000004473, ENSRNOG00000006462, ENSRNOG00000056940, ENSRNOG00000001295	139	228	20566	5.19147	0.959548	0.0296469	0.0279011
GOTERM_BP_FAT	GO:0042592~homeostatic process	24	15.1899	0.000897643	ENSRNOG00000001165, ENSRNOG00000054957, ENSRNOG00000004854, ENSRNOG00000015052, ENSRNOG00000007706, ENSRNOG00000038047, ENSRNOG00000014149, ENSRNOG00000065098, ENSRNOG00000016769, ENSRNOG00000008334, ENSRNOG00000016827, ENSRNOG00000015618, ENSRNOG00000004473, ENSRNOG00000001792, ENSRNOG00000021260, ENSRNOG00000007159, ENSRNOG00000000321, ENSRNOG00000012920, ENSRNOG00000056940, ENSRNOG00000043098,…	139	1696	20566	2.09373	0.96056	0.0296469	0.0279011
GOTERM_BP_FAT	GO:0055082~intracellular chemical homeostasis	14	8.86076	0.000925238	ENSRNOG00000001165, ENSRNOG00000021260, ENSRNOG00000007159, ENSRNOG00000015052, ENSRNOG00000007706, ENSRNOG00000038047, ENSRNOG00000014149, ENSRNOG00000016769, ENSRNOG00000043098, ENSRNOG00000003172, ENSRNOG00000020652, ENSRNOG00000016827, ENSRNOG00000015618, ENSRNOG00000025764, ENSRNOG00000004473	139	704	20566	2.94232	0.964293	0.0302384	0.0284577
GOTERM_BP_FAT	GO:0006950~response to stress	42	26.5823	0.000932351	ENSRNOG00000003486, ENSRNOG00000027990, ENSRNOG00000027030, ENSRNOG00000004854, ENSRNOG00000015052, ENSRNOG00000018680, ENSRNOG00000007706, ENSRNOG00000038047, ENSRNOG00000053047, ENSRNOG00000015156, ENSRNOG00000068306, ENSRNOG00000013973, ENSRNOG00000065098, ENSRNOG00000017539, ENSRNOG00000043044, ENSRNOG00000016827, ENSRNOG00000027513, ENSRNOG00000015618, ENSRNOG00000004473, ENSRNOG00000002471,…	139	3809	20566	1.63145	0.965196	0.0302384	0.0284577
GOTERM_BP_FAT	GO:0060443~mammary gland morphogenesis	5	3.16456	0.000956977	ENSRNOG00000007159, ENSRNOG00000054957, ENSRNOG00000015618, ENSRNOG00000020652, ENSRNOG00000014395	139	65	20566	11.3813	0.968152	0.03076	0.0289486
GOTERM_BP_FAT	GO:0009888~tissue development	27	17.0886	0.000975952	ENSRNOG00000027990, ENSRNOG00000022283, ENSRNOG00000007687, ENSRNOG00000027030, ENSRNOG00000054957, ENSRNOG00000004578, ENSRNOG00000004854, ENSRNOG00000012698, ENSRNOG00000015654, ENSRNOG00000017539, ENSRNOG00000015318, ENSRNOG00000015618, ENSRNOG00000004473, ENSRNOG00000000321, ENSRNOG00000012920, ENSRNOG00000016099, ENSRNOG00000057557, ENSRNOG00000014395, ENSRNOG00000056940, ENSRNOG00000013072,…	139	2036	20566	1.9621	0.970256	0.0310053	0.0291794
GOTERM_BP_FAT	GO:0032103~positive regulation of response to external stimulus	13	8.22785	0.000990446	ENSRNOG00000003486, ENSRNOG00000011947, ENSRNOG00000007159, ENSRNOG00000000321, ENSRNOG00000014371, ENSRNOG00000000704, ENSRNOG00000068306, ENSRNOG00000016456, ENSRNOG00000065098, ENSRNOG00000014837, ENSRNOG00000020652, ENSRNOG00000015618, ENSRNOG00000007078	139	621	20566	3.09733	0.97177	0.0310053	0.0291794
GOTERM_BP_FAT	GO:0002694~regulation of leukocyte activation	13	8.22785	0.000990446	ENSRNOG00000003486, ENSRNOG00000007159, ENSRNOG00000049491, ENSRNOG00000000321, ENSRNOG00000057557, ENSRNOG00000014395, ENSRNOG00000015156, ENSRNOG00000065254, ENSRNOG00000016456, ENSRNOG00000065098, ENSRNOG00000032708, ENSRNOG00000020652, ENSRNOG00000015618	139	621	20566	3.09733	0.97177	0.0310053	0.0291794
GOTERM_BP_FAT	GO:2000147~positive regulation of cell motility	14	8.86076	0.000999449	ENSRNOG00000050792, ENSRNOG00000007159, ENSRNOG00000007687, ENSRNOG00000004854, ENSRNOG00000003715, ENSRNOG00000014371, ENSRNOG00000000704, ENSRNOG00000013973, ENSRNOG00000065098, ENSRNOG00000017539, ENSRNOG00000020652, ENSRNOG00000015618, ENSRNOG00000007078, ENSRNOG00000040287	139	710	20566	2.91746	0.972671	0.0310174	0.0291908
GOTERM_BP_FAT	GO:1902692~regulation of neuroblast proliferation	5	3.16456	0.00101347	ENSRNOG00000000321, ENSRNOG00000049949, ENSRNOG00000020652, ENSRNOG00000016099, ENSRNOG00000014395	139	66	20566	11.2089	0.974017	0.0311836	0.0293472
GOTERM_BP_FAT	GO:0009607~response to biotic stimulus	24	15.1899	0.00104297	ENSRNOG00000003486, ENSRNOG00000011947, ENSRNOG00000007159, ENSRNOG00000000321, ENSRNOG00000011647, ENSRNOG00000027030, ENSRNOG00000008943, ENSRNOG00000004678, ENSRNOG00000015052, ENSRNOG00000057557, ENSRNOG00000068306, ENSRNOG00000018434, ENSRNOG00000065254, ENSRNOG00000016456, ENSRNOG00000012280, ENSRNOG00000013973, ENSRNOG00000065098, ENSRNOG00000017539, ENSRNOG00000043098, ENSRNOG00000032708,…	139	1715	20566	2.07053	0.976638	0.0318195	0.0299457
GOTERM_BP_FAT	GO:0021602~cranial nerve morphogenesis	4	2.53165	0.00115797	ENSRNOG00000011947, ENSRNOG00000013072, ENSRNOG00000014395, ENSRNOG00000056940	139	31	20566	19.0912	0.984565	0.0348468	0.0327947
GOTERM_BP_FAT	GO:0070664~negative regulation of leukocyte proliferation	6	3.79747	0.00116156	ENSRNOG00000015156, ENSRNOG00000003486, ENSRNOG00000016456, ENSRNOG00000000321, ENSRNOG00000032708, ENSRNOG00000020652	139	117	20566	7.58753	0.984763	0.0348468	0.0327947
GOTERM_BP_FAT	GO:0071396~cellular response to lipid	15	9.49367	0.00119225	ENSRNOG00000011947, ENSRNOG00000007159, ENSRNOG00000008943, ENSRNOG00000015052, ENSRNOG00000007706, ENSRNOG00000013973, ENSRNOG00000065098, ENSRNOG00000017539, ENSRNOG00000032708, ENSRNOG00000003172, ENSRNOG00000020652, ENSRNOG00000015618, ENSRNOG00000004473, ENSRNOG00000040287, ENSRNOG00000006033	139	816	20566	2.71979	0.986359	0.0354719	0.033383
GOTERM_BP_FAT	GO:0071345~cellular response to cytokine stimulus	17	10.7595	0.00124282	ENSRNOG00000003486, ENSRNOG00000007159, ENSRNOG00000004854, ENSRNOG00000015052, ENSRNOG00000057557, ENSRNOG00000016456, ENSRNOG00000015654, ENSRNOG00000013973, ENSRNOG00000065098, ENSRNOG00000017539, ENSRNOG00000043098, ENSRNOG00000005053, ENSRNOG00000032708, ENSRNOG00000015618, ENSRNOG00000004473, ENSRNOG00000047367, ENSRNOG00000040287	139	1011	20566	2.4879	0.988632	0.0366733	0.0345136
GOTERM_BP_FAT	GO:0040017~positive regulation of locomotion	14	8.86076	0.0012839	ENSRNOG00000050792, ENSRNOG00000007159, ENSRNOG00000007687, ENSRNOG00000004854, ENSRNOG00000003715, ENSRNOG00000014371, ENSRNOG00000000704, ENSRNOG00000013973, ENSRNOG00000065098, ENSRNOG00000017539, ENSRNOG00000020652, ENSRNOG00000015618, ENSRNOG00000007078, ENSRNOG00000040287	139	730	20566	2.83753	0.990197	0.0375777	0.0353648
GOTERM_BP_FAT	GO:0007167~enzyme-linked receptor protein signaling pathway	13	8.22785	0.00131499	ENSRNOG00000007159, ENSRNOG00000003732, ENSRNOG00000004405, ENSRNOG00000056940, ENSRNOG00000016688, ENSRNOG00000015654, ENSRNOG00000016538, ENSRNOG00000020579, ENSRNOG00000017208, ENSRNOG00000013922, ENSRNOG00000020652, ENSRNOG00000015618, ENSRNOG00000006462	139	642	20566	2.99601	0.991236	0.0378644	0.0356346
GOTERM_BP_FAT	GO:0050870~positive regulation of T cell activation	8	5.06329	0.00131892	ENSRNOG00000007159, ENSRNOG00000065254, ENSRNOG00000049491, ENSRNOG00000000321, ENSRNOG00000065098, ENSRNOG00000032708, ENSRNOG00000020652, ENSRNOG00000014395	139	244	20566	4.85104	0.991359	0.0378644	0.0356346
GOTERM_BP_FAT	GO:0033554~cellular response to stress	25	15.8228	0.00132525	ENSRNOG00000003486, ENSRNOG00000027990, ENSRNOG00000027030, ENSRNOG00000004854, ENSRNOG00000018680, ENSRNOG00000007706, ENSRNOG00000053047, ENSRNOG00000068306, ENSRNOG00000013973, ENSRNOG00000065098, ENSRNOG00000017539, ENSRNOG00000016827, ENSRNOG00000027513, ENSRNOG00000004473, ENSRNOG00000002471, ENSRNOG00000022392, ENSRNOG00000008943, ENSRNOG00000030210, ENSRNOG00000056940, ENSRNOG00000068914,…	139	1856	20566	1.99295	0.991554	0.0378644	0.0356346
GOTERM_BP_FAT	GO:1903037~regulation of leukocyte cell-cell adhesion	10	6.32911	0.00133991	ENSRNOG00000007159, ENSRNOG00000065254, ENSRNOG00000049491, ENSRNOG00000000321, ENSRNOG00000065098, ENSRNOG00000004854, ENSRNOG00000032708, ENSRNOG00000047734, ENSRNOG00000020652, ENSRNOG00000014395	139	392	20566	3.77441	0.991989	0.0379817	0.035745
GOTERM_BP_FAT	GO:0010038~response to metal ion	12	7.59494	0.00137386	ENSRNOG00000027990, ENSRNOG00000008943, ENSRNOG00000004699, ENSRNOG00000015052, ENSRNOG00000007706, ENSRNOG00000038047, ENSRNOG00000013973, ENSRNOG00000017539, ENSRNOG00000043098, ENSRNOG00000003172, ENSRNOG00000015618, ENSRNOG00000025764, ENSRNOG00000004473	139	558	20566	3.18187	0.992912	0.0386398	0.0363644
GOTERM_BP_FAT	GO:0031325~positive regulation of cellular metabolic process	38	24.0506	0.00139983	ENSRNOG00000007687, ENSRNOG00000054957, ENSRNOG00000004854, ENSRNOG00000004678, ENSRNOG00000015052, ENSRNOG00000007706, ENSRNOG00000053047, ENSRNOG00000015156, ENSRNOG00000015654, ENSRNOG00000065254, ENSRNOG00000013973, ENSRNOG00000065098, ENSRNOG00000017539, ENSRNOG00000016769, ENSRNOG00000015318, ENSRNOG00000043044, ENSRNOG00000016827, ENSRNOG00000015618, ENSRNOG00000029078, ENSRNOG00000004473,…	139	3389	20566	1.659	0.993545	0.039065	0.0367645
GOTERM_BP_FAT	GO:0001822~kidney development	10	6.32911	0.00146201	ENSRNOG00000000321, ENSRNOG00000017539, ENSRNOG00000016538, ENSRNOG00000016812, ENSRNOG00000004854, ENSRNOG00000015318, ENSRNOG00000003172, ENSRNOG00000015618, ENSRNOG00000020652, ENSRNOG00000014395	139	397	20566	3.72687	0.994841	0.040252	0.0378817
GOTERM_BP_FAT	GO:1901654~response to ketone	11	6.96203	0.00146473	ENSRNOG00000007159, ENSRNOG00000015654, ENSRNOG00000004699, ENSRNOG00000032708, ENSRNOG00000003172, ENSRNOG00000015052, ENSRNOG00000015618, ENSRNOG00000007706, ENSRNOG00000020652, ENSRNOG00000004473, ENSRNOG00000040287	139	478	20566	3.40486	0.994892	0.040252	0.0378817
GOTERM_BP_FAT	GO:0036294~cellular response to decreased oxygen levels	8	5.06329	0.00148142	ENSRNOG00000013973, ENSRNOG00000005053, ENSRNOG00000020652, ENSRNOG00000030210, ENSRNOG00000004473, ENSRNOG00000006462, ENSRNOG00000056940, ENSRNOG00000001295	139	249	20566	4.75363	0.99519	0.0404025	0.0380232
GOTERM_BP_FAT	GO:0002682~regulation of immune system process	24	15.1899	0.00150436	ENSRNOG00000050792, ENSRNOG00000003486, ENSRNOG00000011947, ENSRNOG00000007159, ENSRNOG00000007687, ENSRNOG00000049491, ENSRNOG00000000321, ENSRNOG00000004405, ENSRNOG00000032664, ENSRNOG00000057557, ENSRNOG00000000704, ENSRNOG00000014395, ENSRNOG00000015156, ENSRNOG00000065254, ENSRNOG00000016456, ENSRNOG00000065098, ENSRNOG00000017539, ENSRNOG00000013886, ENSRNOG00000043044, ENSRNOG00000032708,…	139	1763	20566	2.01416	0.995572	0.0407195	0.0383216
GOTERM_BP_FAT	GO:0031399~regulation of protein modification process	18	11.3924	0.00153713	ENSRNOG00000010999, ENSRNOG00000007687, ENSRNOG00000000321, ENSRNOG00000004678, ENSRNOG00000000700, ENSRNOG00000007706, ENSRNOG00000030210, ENSRNOG00000057557, ENSRNOG00000015654, ENSRNOG00000065098, ENSRNOG00000017539, ENSRNOG00000017208, ENSRNOG00000016408, ENSRNOG00000020652, ENSRNOG00000015618, ENSRNOG00000004473, ENSRNOG00000024243, ENSRNOG00000047367	139	1132	20566	2.35267	0.996065	0.0412961	0.0388642
GOTERM_BP_FAT	GO:0051093~negative regulation of developmental process	18	11.3924	0.001596	ENSRNOG00000050792, ENSRNOG00000007159, ENSRNOG00000007687, ENSRNOG00000000321, ENSRNOG00000002548, ENSRNOG00000000700, ENSRNOG00000016099, ENSRNOG00000014395, ENSRNOG00000056940, ENSRNOG00000018434, ENSRNOG00000065098, ENSRNOG00000017539, ENSRNOG00000003172, ENSRNOG00000020652, ENSRNOG00000015618, ENSRNOG00000004473, ENSRNOG00000007078, ENSRNOG00000001295	139	1136	20566	2.34439	0.996818	0.0425599	0.0400536
GOTERM_BP_FAT	GO:0048839~inner ear development	8	5.06329	0.00162235	ENSRNOG00000003486, ENSRNOG00000011947, ENSRNOG00000022283, ENSRNOG00000004578, ENSRNOG00000016538, ENSRNOG00000015618, ENSRNOG00000020652, ENSRNOG00000014395	139	253	20566	4.67848	0.997106	0.0429446	0.0404157
GOTERM_BP_FAT	GO:0002237~response to molecule of bacterial origin	12	7.59494	0.00164821	ENSRNOG00000011947, ENSRNOG00000007159, ENSRNOG00000000321, ENSRNOG00000065098, ENSRNOG00000013973, ENSRNOG00000027030, ENSRNOG00000008943, ENSRNOG00000017539, ENSRNOG00000015052, ENSRNOG00000015618, ENSRNOG00000004473, ENSRNOG00000006033	139	571	20566	3.10943	0.997364	0.0433106	0.0407601
GOTERM_BP_FAT	GO:0051707~response to other organism	23	14.557	0.00170185	ENSRNOG00000003486, ENSRNOG00000011947, ENSRNOG00000007159, ENSRNOG00000000321, ENSRNOG00000011647, ENSRNOG00000027030, ENSRNOG00000008943, ENSRNOG00000004678, ENSRNOG00000015052, ENSRNOG00000057557, ENSRNOG00000068306, ENSRNOG00000018434, ENSRNOG00000016456, ENSRNOG00000012280, ENSRNOG00000013973, ENSRNOG00000065098, ENSRNOG00000017539, ENSRNOG00000043098, ENSRNOG00000032708, ENSRNOG00000020652,…	139	1670	20566	2.03773	0.997827	0.044396	0.0417815
GOTERM_BP_FAT	GO:0071222~cellular response to lipopolysaccharide	9	5.6962	0.00173052	ENSRNOG00000011947, ENSRNOG00000007159, ENSRNOG00000065098, ENSRNOG00000013973, ENSRNOG00000017539, ENSRNOG00000015052, ENSRNOG00000015618, ENSRNOG00000004473, ENSRNOG00000006033	139	329	20566	4.04745	0.998041	0.0448192	0.0421798
GOTERM_BP_FAT	GO:0043207~response to external biotic stimulus	23	14.557	0.00175403	ENSRNOG00000003486, ENSRNOG00000011947, ENSRNOG00000007159, ENSRNOG00000000321, ENSRNOG00000011647, ENSRNOG00000027030, ENSRNOG00000008943, ENSRNOG00000004678, ENSRNOG00000015052, ENSRNOG00000057557, ENSRNOG00000068306, ENSRNOG00000018434, ENSRNOG00000016456, ENSRNOG00000012280, ENSRNOG00000013973, ENSRNOG00000065098, ENSRNOG00000017539, ENSRNOG00000043098, ENSRNOG00000032708, ENSRNOG00000020652,…	139	1674	20566	2.03286	0.9982	0.0451036	0.0424475
GOTERM_BP_FAT	GO:0042698~ovulation cycle	6	3.79747	0.00178827	ENSRNOG00000050792, ENSRNOG00000012280, ENSRNOG00000004854, ENSRNOG00000003172, ENSRNOG00000015618, ENSRNOG00000040287	139	129	20566	6.88171	0.998409	0.045658	0.0429693
GOTERM_BP_FAT	GO:0072001~renal system development	10	6.32911	0.00182188	ENSRNOG00000000321, ENSRNOG00000017539, ENSRNOG00000016538, ENSRNOG00000016812, ENSRNOG00000004854, ENSRNOG00000015318, ENSRNOG00000003172, ENSRNOG00000015618, ENSRNOG00000020652, ENSRNOG00000014395	139	410	20566	3.6087	0.998591	0.0461849	0.0434651
GOTERM_BP_FAT	GO:0051130~positive regulation of cellular component organization	20	12.6582	0.00183457	ENSRNOG00000010999, ENSRNOG00000007159, ENSRNOG00000007687, ENSRNOG00000003732, ENSRNOG00000000321, ENSRNOG00000054957, ENSRNOG00000002548, ENSRNOG00000003715, ENSRNOG00000012280, ENSRNOG00000013072, ENSRNOG00000013973, ENSRNOG00000065098, ENSRNOG00000017539, ENSRNOG00000016408, ENSRNOG00000003172, ENSRNOG00000008334, ENSRNOG00000020652, ENSRNOG00000027513, ENSRNOG00000015618, ENSRNOG00000004473	139	1358	20566	2.17904	0.998654	0.0461849	0.0434651
GOTERM_BP_FAT	GO:0032760~positive regulation of tumor necrosis factor production	6	3.79747	0.00184992	ENSRNOG00000016456, ENSRNOG00000007159, ENSRNOG00000065098, ENSRNOG00000015618, ENSRNOG00000020652, ENSRNOG00000006033	139	130	20566	6.82878	0.998726	0.046248	0.0435245
GOTERM_BP_FAT	GO:0009966~regulation of signal transduction	37	23.4177	0.00188201	ENSRNOG00000050792, ENSRNOG00000011947, ENSRNOG00000010977, ENSRNOG00000007687, ENSRNOG00000027030, ENSRNOG00000054957, ENSRNOG00000004578, ENSRNOG00000011821, ENSRNOG00000012698, ENSRNOG00000007706, ENSRNOG00000011460, ENSRNOG00000015654, ENSRNOG00000065098, ENSRNOG00000017539, ENSRNOG00000015318, ENSRNOG00000025612, ENSRNOG00000015618, ENSRNOG00000024243, ENSRNOG00000007159, ENSRNOG00000000321,…	139	3321	20566	1.64842	0.998866	0.0467258	0.0439741
GOTERM_BP_FAT	GO:0071385~cellular response to glucocorticoid stimulus	6	3.79747	0.00191358	ENSRNOG00000007159, ENSRNOG00000032708, ENSRNOG00000003172, ENSRNOG00000015052, ENSRNOG00000020652, ENSRNOG00000040287	139	131	20566	6.77665	0.998988	0.0471842	0.0444056
GOTERM_BP_FAT	GO:0051251~positive regulation of lymphocyte activation	9	5.6962	0.00193708	ENSRNOG00000007159, ENSRNOG00000065254, ENSRNOG00000049491, ENSRNOG00000000321, ENSRNOG00000065098, ENSRNOG00000032708, ENSRNOG00000020652, ENSRNOG00000057557, ENSRNOG00000014395	139	335	20566	3.97496	0.99907	0.0472335	0.044452
GOTERM_BP_FAT	GO:1903010~regulation of bone development	3	1.89873	0.00194182	ENSRNOG00000002548, ENSRNOG00000000700, ENSRNOG00000014395	139	10	20566	44.3871	0.999086	0.0472335	0.044452
GOTERM_BP_FAT	GO:1903557~positive regulation of tumor necrosis factor superfamily cytokine production	6	3.79747	0.00197786	ENSRNOG00000016456, ENSRNOG00000007159, ENSRNOG00000065098, ENSRNOG00000015618, ENSRNOG00000020652, ENSRNOG00000006033	139	132	20566	6.72531	0.999197	0.0477871	0.044973
GOTERM_BP_FAT	GO:0001503~ossification	9	5.6962	0.0020101	ENSRNOG00000013653, ENSRNOG00000004578, ENSRNOG00000008943, ENSRNOG00000017539, ENSRNOG00000002548, ENSRNOG00000000700, ENSRNOG00000016099, ENSRNOG00000014395, ENSRNOG00000007078	139	337	20566	3.95137	0.999285	0.0482423	0.0454014
GOTERM_BP_FAT	GO:0002683~negative regulation of immune system process	12	7.59494	0.00207319	ENSRNOG00000015156, ENSRNOG00000003486, ENSRNOG00000050792, ENSRNOG00000016456, ENSRNOG00000007159, ENSRNOG00000065254, ENSRNOG00000000321, ENSRNOG00000065098, ENSRNOG00000032708, ENSRNOG00000043044, ENSRNOG00000020652, ENSRNOG00000014395	139	588	20566	3.01953	0.999431	0.0493641	0.0464571
GOTERM_BP_FAT	GO:0023052~signaling	58	36.7089	0.00208426	ENSRNOG00000027990, ENSRNOG00000027030, ENSRNOG00000007706, ENSRNOG00000019211, ENSRNOG00000038047, ENSRNOG00000054212, ENSRNOG00000015654, ENSRNOG00000016701, ENSRNOG00000049949, ENSRNOG00000042912, ENSRNOG00000015618, ENSRNOG00000047367, ENSRNOG00000003732, ENSRNOG00000008943, ENSRNOG00000014371, ENSRNOG00000057557, ENSRNOG00000000704, ENSRNOG00000056940, ENSRNOG00000017767, ENSRNOG00000013886,…	139	6078	20566	1.41189	0.999453	0.0493641	0.0464571
GOTERM_BP_FAT	GO:1903034~regulation of response to wounding	7	4.43038	0.00210715	ENSRNOG00000016456, ENSRNOG00000007159, ENSRNOG00000000321, ENSRNOG00000065098, ENSRNOG00000014837, ENSRNOG00000007078, ENSRNOG00000024243	139	196	20566	5.28417	0.999496	0.0495801	0.0466603
GOTERM_BP_FAT	GO:0071549~cellular response to dexamethasone stimulus	5	3.16456	0.00216531	ENSRNOG00000007159, ENSRNOG00000032708, ENSRNOG00000003172, ENSRNOG00000015052, ENSRNOG00000020652	139	81	20566	9.13314	0.999592	0.0506176	0.0476367
GOTERM_BP_FAT	GO:0009746~response to hexose	8	5.06329	0.00219951	ENSRNOG00000007159, ENSRNOG00000065098, ENSRNOG00000013973, ENSRNOG00000003172, ENSRNOG00000015052, ENSRNOG00000007706, ENSRNOG00000020652, ENSRNOG00000004473	139	267	20566	4.43316	0.999639	0.0510854	0.048077
GOTERM_BP_FAT	GO:0065008~regulation of biological quality	38	24.0506	0.00222609	ENSRNOG00000011947, ENSRNOG00000007687, ENSRNOG00000027030, ENSRNOG00000004854, ENSRNOG00000001006, ENSRNOG00000015052, ENSRNOG00000038784, ENSRNOG00000015156, ENSRNOG00000015654, ENSRNOG00000017459, ENSRNOG00000014149, ENSRNOG00000065098, ENSRNOG00000017539, ENSRNOG00000016769, ENSRNOG00000016408, ENSRNOG00000015618, ENSRNOG00000004473, ENSRNOG00000001792, ENSRNOG00000007159, ENSRNOG00000003732,…	139	3477	20566	1.61701	0.999672	0.0513714	0.0483462
GOTERM_BP_FAT	GO:2000177~regulation of neural precursor cell proliferation	6	3.79747	0.00225301	ENSRNOG00000000321, ENSRNOG00000049949, ENSRNOG00000015618, ENSRNOG00000020652, ENSRNOG00000016099, ENSRNOG00000014395	139	136	20566	6.52751	0.999702	0.0516613	0.048619
GOTERM_BP_FAT	GO:1901652~response to peptide	18	11.3924	0.00231775	ENSRNOG00000003486, ENSRNOG00000007159, ENSRNOG00000004854, ENSRNOG00000015052, ENSRNOG00000057557, ENSRNOG00000016456, ENSRNOG00000015654, ENSRNOG00000013973, ENSRNOG00000065098, ENSRNOG00000017539, ENSRNOG00000043098, ENSRNOG00000005053, ENSRNOG00000032708, ENSRNOG00000003172, ENSRNOG00000015618, ENSRNOG00000004473, ENSRNOG00000047367, ENSRNOG00000040287	139	1177	20566	2.26272	0.999764	0.051954	0.0488945
GOTERM_BP_FAT	GO:0071219~cellular response to molecule of bacterial origin	9	5.6962	0.00232416	ENSRNOG00000011947, ENSRNOG00000007159, ENSRNOG00000065098, ENSRNOG00000013973, ENSRNOG00000017539, ENSRNOG00000015052, ENSRNOG00000015618, ENSRNOG00000004473, ENSRNOG00000006033	139	345	20566	3.85974	0.99977	0.051954	0.0488945
GOTERM_BP_FAT	GO:0010634~positive regulation of epithelial cell migration	7	4.43038	0.00233126	ENSRNOG00000065098, ENSRNOG00000013973, ENSRNOG00000017539, ENSRNOG00000004854, ENSRNOG00000015618, ENSRNOG00000003715, ENSRNOG00000020652	139	200	20566	5.17849	0.999776	0.051954	0.0488945
GOTERM_BP_FAT	GO:0051250~negative regulation of lymphocyte activation	7	4.43038	0.00233126	ENSRNOG00000015156, ENSRNOG00000003486, ENSRNOG00000000321, ENSRNOG00000065098, ENSRNOG00000032708, ENSRNOG00000020652, ENSRNOG00000014395	139	200	20566	5.17849	0.999776	0.051954	0.0488945
GOTERM_BP_FAT	GO:0071453~cellular response to oxygen levels	8	5.06329	0.00234159	ENSRNOG00000013973, ENSRNOG00000005053, ENSRNOG00000020652, ENSRNOG00000030210, ENSRNOG00000004473, ENSRNOG00000006462, ENSRNOG00000056940, ENSRNOG00000001295	139	270	20566	4.38391	0.999784	0.051954	0.0488945
GOTERM_BP_FAT	GO:0002697~regulation of immune effector process	11	6.96203	0.00235236	ENSRNOG00000016456, ENSRNOG00000007159, ENSRNOG00000065254, ENSRNOG00000007687, ENSRNOG00000049491, ENSRNOG00000000321, ENSRNOG00000065098, ENSRNOG00000015618, ENSRNOG00000020652, ENSRNOG00000032664, ENSRNOG00000006033	139	510	20566	3.19123	0.999792	0.051954	0.0488945
GOTERM_BP_FAT	GO:0007154~cell communication	58	36.7089	0.002522	ENSRNOG00000027990, ENSRNOG00000027030, ENSRNOG00000007706, ENSRNOG00000019211, ENSRNOG00000038047, ENSRNOG00000054212, ENSRNOG00000015654, ENSRNOG00000016701, ENSRNOG00000049949, ENSRNOG00000042912, ENSRNOG00000015618, ENSRNOG00000047367, ENSRNOG00000003732, ENSRNOG00000008943, ENSRNOG00000014371, ENSRNOG00000057557, ENSRNOG00000000704, ENSRNOG00000056940, ENSRNOG00000017767, ENSRNOG00000013886,…	139	6125	20566	1.40106	0.999887	0.0553609	0.0521008
GOTERM_BP_FAT	GO:0032675~regulation of interleukin-6 production	7	4.43038	0.00257289	ENSRNOG00000016456, ENSRNOG00000000321, ENSRNOG00000065098, ENSRNOG00000017164, ENSRNOG00000015618, ENSRNOG00000020652, ENSRNOG00000006033	139	204	20566	5.07695	0.999906	0.0561358	0.05283
GOTERM_BP_FAT	GO:0014070~response to organic cyclic compound	21	13.2911	0.0026332	ENSRNOG00000007159, ENSRNOG00000027030, ENSRNOG00000030318, ENSRNOG00000054957, ENSRNOG00000008943, ENSRNOG00000004699, ENSRNOG00000012302, ENSRNOG00000015052, ENSRNOG00000007706, ENSRNOG00000015654, ENSRNOG00000013973, ENSRNOG00000014149, ENSRNOG00000065098, ENSRNOG00000017539, ENSRNOG00000032708, ENSRNOG00000003172, ENSRNOG00000020652, ENSRNOG00000015618, ENSRNOG00000004473, ENSRNOG00000001295,…	139	1510	20566	2.05768	0.999925	0.0571055	0.0537427
GOTERM_BP_FAT	GO:0071384~cellular response to corticosteroid stimulus	6	3.79747	0.00271949	ENSRNOG00000007159, ENSRNOG00000032708, ENSRNOG00000003172, ENSRNOG00000015052, ENSRNOG00000020652, ENSRNOG00000040287	139	142	20566	6.2517	0.999945	0.0586238	0.0551715
GOTERM_BP_FAT	GO:0010604~positive regulation of macromolecule metabolic process	39	24.6835	0.00275922	ENSRNOG00000010999, ENSRNOG00000007687, ENSRNOG00000054957, ENSRNOG00000004854, ENSRNOG00000004678, ENSRNOG00000015052, ENSRNOG00000007706, ENSRNOG00000053047, ENSRNOG00000015156, ENSRNOG00000015654, ENSRNOG00000065254, ENSRNOG00000013973, ENSRNOG00000065098, ENSRNOG00000017539, ENSRNOG00000015318, ENSRNOG00000043044, ENSRNOG00000016827, ENSRNOG00000027513, ENSRNOG00000015618, ENSRNOG00000029078,…	139	3645	20566	1.58308	0.999952	0.0589378	0.055467
GOTERM_BP_FAT	GO:0009617~response to bacterium	16	10.1266	0.0027668	ENSRNOG00000003486, ENSRNOG00000011947, ENSRNOG00000007159, ENSRNOG00000000321, ENSRNOG00000027030, ENSRNOG00000008943, ENSRNOG00000015052, ENSRNOG00000057557, ENSRNOG00000018434, ENSRNOG00000013973, ENSRNOG00000065098, ENSRNOG00000017539, ENSRNOG00000043098, ENSRNOG00000015618, ENSRNOG00000004473, ENSRNOG00000006033	139	993	20566	2.384	0.999953	0.0589378	0.055467
GOTERM_BP_FAT	GO:0034284~response to monosaccharide	8	5.06329	0.00298201	ENSRNOG00000007159, ENSRNOG00000065098, ENSRNOG00000013973, ENSRNOG00000003172, ENSRNOG00000015052, ENSRNOG00000007706, ENSRNOG00000020652, ENSRNOG00000004473	139	282	20566	4.19736	0.999979	0.0631486	0.0594298
GOTERM_BP_FAT	GO:0048870~cell motility	18	11.3924	0.00310813	ENSRNOG00000010977, ENSRNOG00000007159, ENSRNOG00000007687, ENSRNOG00000000321, ENSRNOG00000000542, ENSRNOG00000004578, ENSRNOG00000002548, ENSRNOG00000003715, ENSRNOG00000014371, ENSRNOG00000014395, ENSRNOG00000016688, ENSRNOG00000065098, ENSRNOG00000017539, ENSRNOG00000017208, ENSRNOG00000043044, ENSRNOG00000020652, ENSRNOG00000015618, ENSRNOG00000040287	139	1211	20566	2.19919	0.999986	0.0654062	0.0615545
GOTERM_BP_FAT	GO:0051247~positive regulation of protein metabolic process	18	11.3924	0.00316088	ENSRNOG00000010999, ENSRNOG00000007687, ENSRNOG00000000321, ENSRNOG00000004678, ENSRNOG00000000700, ENSRNOG00000007706, ENSRNOG00000030210, ENSRNOG00000057557, ENSRNOG00000016456, ENSRNOG00000015654, ENSRNOG00000065098, ENSRNOG00000017539, ENSRNOG00000017208, ENSRNOG00000005053, ENSRNOG00000020652, ENSRNOG00000015618, ENSRNOG00000047367, ENSRNOG00000040287	139	1213	20566	2.19557	0.999989	0.0654062	0.0615545
GOTERM_BP_FAT	GO:0071248~cellular response to metal ion	8	5.06329	0.0031613	ENSRNOG00000017539, ENSRNOG00000043098, ENSRNOG00000003172, ENSRNOG00000015052, ENSRNOG00000015618, ENSRNOG00000025764, ENSRNOG00000007706, ENSRNOG00000004473, ENSRNOG00000038047	139	285	20566	4.15317	0.999989	0.0654062	0.0615545
GOTERM_BP_FAT	GO:0043583~ear development	8	5.06329	0.0031613	ENSRNOG00000003486, ENSRNOG00000011947, ENSRNOG00000022283, ENSRNOG00000004578, ENSRNOG00000016538, ENSRNOG00000015618, ENSRNOG00000020652, ENSRNOG00000014395	139	285	20566	4.15317	0.999989	0.0654062	0.0615545
GOTERM_BP_FAT	GO:0007165~signal transduction	55	34.8101	0.00320552	ENSRNOG00000027990, ENSRNOG00000027030, ENSRNOG00000007706, ENSRNOG00000019211, ENSRNOG00000038047, ENSRNOG00000054212, ENSRNOG00000015654, ENSRNOG00000016701, ENSRNOG00000015618, ENSRNOG00000047367, ENSRNOG00000003732, ENSRNOG00000008943, ENSRNOG00000014371, ENSRNOG00000057557, ENSRNOG00000000704, ENSRNOG00000056940, ENSRNOG00000017767, ENSRNOG00000013886, ENSRNOG00000020579, ENSRNOG00000017208,…	139	5776	20566	1.40887	0.99999	0.0659421	0.0620588
GOTERM_BP_FAT	GO:0016477~cell migration	16	10.1266	0.00330598	ENSRNOG00000010977, ENSRNOG00000007159, ENSRNOG00000007687, ENSRNOG00000000321, ENSRNOG00000004578, ENSRNOG00000002548, ENSRNOG00000014371, ENSRNOG00000014395, ENSRNOG00000016688, ENSRNOG00000065098, ENSRNOG00000017539, ENSRNOG00000017208, ENSRNOG00000043044, ENSRNOG00000020652, ENSRNOG00000015618, ENSRNOG00000040287	139	1012	20566	2.33924	0.999993	0.0676222	0.06364
GOTERM_BP_FAT	GO:0090287~regulation of cellular response to growth factor stimulus	9	5.6962	0.00344553	ENSRNOG00000050792, ENSRNOG00000068914, ENSRNOG00000016538, ENSRNOG00000054957, ENSRNOG00000050404, ENSRNOG00000015618, ENSRNOG00000020652, ENSRNOG00000024243, ENSRNOG00000056940	139	368	20566	3.61851	0.999996	0.0700786	0.0659517
GOTERM_BP_FAT	GO:0051249~regulation of lymphocyte activation	11	6.96203	0.00349072	ENSRNOG00000015156, ENSRNOG00000003486, ENSRNOG00000007159, ENSRNOG00000065254, ENSRNOG00000049491, ENSRNOG00000000321, ENSRNOG00000065098, ENSRNOG00000032708, ENSRNOG00000020652, ENSRNOG00000057557, ENSRNOG00000014395	139	539	20566	3.01953	0.999997	0.0705988	0.0664413
GOTERM_BP_FAT	GO:0071276~cellular response to cadmium ion	4	2.53165	0.0036343	ENSRNOG00000017539, ENSRNOG00000043098, ENSRNOG00000015052, ENSRNOG00000025764, ENSRNOG00000038047	139	46	20566	12.8658	0.999998	0.0720221	0.0677808
GOTERM_BP_FAT	GO:0010935~regulation of macrophage cytokine production	4	2.53165	0.0036343	ENSRNOG00000007687, ENSRNOG00000015618, ENSRNOG00000020652, ENSRNOG00000006033	139	46	20566	12.8658	0.999998	0.0720221	0.0677808
GOTERM_BP_FAT	GO:0071402~cellular response to lipoprotein particle stimulus	4	2.53165	0.0036343	ENSRNOG00000007159, ENSRNOG00000017539, ENSRNOG00000020652, ENSRNOG00000014371	139	46	20566	12.8658	0.999998	0.0720221	0.0677808
GOTERM_BP_FAT	GO:0071333~cellular response to glucose stimulus	6	3.79747	0.00364112	ENSRNOG00000007159, ENSRNOG00000003172, ENSRNOG00000015052, ENSRNOG00000007706, ENSRNOG00000020652, ENSRNOG00000004473	139	152	20566	5.8404	0.999998	0.0720221	0.0677808
GOTERM_BP_FAT	GO:0050778~positive regulation of immune response	13	8.22785	0.00369523	ENSRNOG00000003486, ENSRNOG00000011947, ENSRNOG00000049491, ENSRNOG00000000321, ENSRNOG00000032664, ENSRNOG00000000704, ENSRNOG00000065254, ENSRNOG00000016456, ENSRNOG00000065098, ENSRNOG00000013886, ENSRNOG00000032708, ENSRNOG00000020652, ENSRNOG00000015618	139	728	20566	2.64209	0.999998	0.0726277	0.0683508
GOTERM_BP_FAT	GO:1903036~positive regulation of response to wounding	5	3.16456	0.00371208	ENSRNOG00000007159, ENSRNOG00000000321, ENSRNOG00000065098, ENSRNOG00000014837, ENSRNOG00000007078	139	94	20566	7.87004	0.999998	0.0726277	0.0683508
GOTERM_BP_FAT	GO:0003006~developmental process involved in reproduction	18	11.3924	0.00376124	ENSRNOG00000050792, ENSRNOG00000011947, ENSRNOG00000027990, ENSRNOG00000054957, ENSRNOG00000000479, ENSRNOG00000000700, ENSRNOG00000015052, ENSRNOG00000016099, ENSRNOG00000057557, ENSRNOG00000014395, ENSRNOG00000056940, ENSRNOG00000012280, ENSRNOG00000042912, ENSRNOG00000003172, ENSRNOG00000020652, ENSRNOG00000015618, ENSRNOG00000028872, ENSRNOG00000040287	139	1234	20566	2.1582	0.999999	0.0731917	0.0688815
GOTERM_BP_FAT	GO:0071216~cellular response to biotic stimulus	9	5.6962	0.00379774	ENSRNOG00000011947, ENSRNOG00000007159, ENSRNOG00000065098, ENSRNOG00000013973, ENSRNOG00000017539, ENSRNOG00000015052, ENSRNOG00000015618, ENSRNOG00000004473, ENSRNOG00000006033	139	374	20566	3.56046	0.999999	0.0735047	0.069176
GOTERM_BP_FAT	GO:0032680~regulation of tumor necrosis factor production	7	4.43038	0.00389982	ENSRNOG00000016456, ENSRNOG00000007159, ENSRNOG00000000321, ENSRNOG00000065098, ENSRNOG00000015618, ENSRNOG00000020652, ENSRNOG00000006033	139	222	20566	4.66531	0.999999	0.0750768	0.0706556
GOTERM_BP_FAT	GO:0071331~cellular response to hexose stimulus	6	3.79747	0.00395531	ENSRNOG00000007159, ENSRNOG00000003172, ENSRNOG00000015052, ENSRNOG00000007706, ENSRNOG00000020652, ENSRNOG00000004473	139	155	20566	5.72736	0.999999	0.07574	0.0712798
GOTERM_BP_FAT	GO:0032496~response to lipopolysaccharide	11	6.96203	0.0040228	ENSRNOG00000011947, ENSRNOG00000007159, ENSRNOG00000065098, ENSRNOG00000013973, ENSRNOG00000027030, ENSRNOG00000008943, ENSRNOG00000017539, ENSRNOG00000015052, ENSRNOG00000015618, ENSRNOG00000004473, ENSRNOG00000006033	139	550	20566	2.95914	1	0.0764679	0.0719648
GOTERM_BP_FAT	GO:0048646~anatomical structure formation involved in morphogenesis	16	10.1266	0.00403581	ENSRNOG00000011947, ENSRNOG00000027030, ENSRNOG00000004578, ENSRNOG00000003715, ENSRNOG00000014371, ENSRNOG00000014395, ENSRNOG00000053047, ENSRNOG00000056940, ENSRNOG00000017539, ENSRNOG00000016538, ENSRNOG00000020579, ENSRNOG00000017208, ENSRNOG00000015318, ENSRNOG00000020652, ENSRNOG00000015618, ENSRNOG00000040287	139	1034	20566	2.28947	1	0.0764679	0.0719648
GOTERM_BP_FAT	GO:0002702~positive regulation of production of molecular mediator of immune response	6	3.79747	0.00406602	ENSRNOG00000016456, ENSRNOG00000065254, ENSRNOG00000007687, ENSRNOG00000015618, ENSRNOG00000020652, ENSRNOG00000006033	139	156	20566	5.69065	1	0.076637	0.0721239
GOTERM_BP_FAT	GO:1903555~regulation of tumor necrosis factor superfamily cytokine production	7	4.43038	0.00416265	ENSRNOG00000016456, ENSRNOG00000007159, ENSRNOG00000000321, ENSRNOG00000065098, ENSRNOG00000015618, ENSRNOG00000020652, ENSRNOG00000006033	139	225	20566	4.6031	1	0.0779173	0.0733288
GOTERM_BP_FAT	GO:0030100~regulation of endocytosis	9	5.6962	0.00417723	ENSRNOG00000016688, ENSRNOG00000007159, ENSRNOG00000012280, ENSRNOG00000065098, ENSRNOG00000054957, ENSRNOG00000043044, ENSRNOG00000015618, ENSRNOG00000020652, ENSRNOG00000014371	139	380	20566	3.50424	1	0.0779173	0.0733288
GOTERM_BP_FAT	GO:0001568~blood vessel development	11	6.96203	0.00428499	ENSRNOG00000008529, ENSRNOG00000027030, ENSRNOG00000008678, ENSRNOG00000017208, ENSRNOG00000004854, ENSRNOG00000003715, ENSRNOG00000020652, ENSRNOG00000014371, ENSRNOG00000014395, ENSRNOG00000040287, ENSRNOG00000056940	139	555	20566	2.93248	1	0.0792499	0.0745829
GOTERM_BP_FAT	GO:0071326~cellular response to monosaccharide stimulus	6	3.79747	0.0042927	ENSRNOG00000007159, ENSRNOG00000003172, ENSRNOG00000015052, ENSRNOG00000007706, ENSRNOG00000020652, ENSRNOG00000004473	139	158	20566	5.61861	1	0.0792499	0.0745829
GOTERM_BP_FAT	GO:0050919~negative chemotaxis	4	2.53165	0.00434698	ENSRNOG00000007687, ENSRNOG00000003732, ENSRNOG00000013072, ENSRNOG00000015618	139	49	20566	12.0781	1	0.0796469	0.0749566
GOTERM_BP_FAT	GO:0031667~response to nutrient levels	14	8.86076	0.00436466	ENSRNOG00000007159, ENSRNOG00000027030, ENSRNOG00000008943, ENSRNOG00000012698, ENSRNOG00000018680, ENSRNOG00000015052, ENSRNOG00000007706, ENSRNOG00000015654, ENSRNOG00000013973, ENSRNOG00000017539, ENSRNOG00000020652, ENSRNOG00000016827, ENSRNOG00000004473, ENSRNOG00000040287	139	841	20566	2.46302	1	0.0796469	0.0749566
GOTERM_BP_FAT	GO:0031349~positive regulation of defense response	10	6.32911	0.00438058	ENSRNOG00000003486, ENSRNOG00000011947, ENSRNOG00000016456, ENSRNOG00000000321, ENSRNOG00000065098, ENSRNOG00000008943, ENSRNOG00000014837, ENSRNOG00000015618, ENSRNOG00000020652, ENSRNOG00000007078	139	468	20566	3.16147	1	0.0796469	0.0749566
GOTERM_BP_FAT	GO:0044419~biological process involved in interspecies interaction between organisms	23	14.557	0.00443612	ENSRNOG00000003486, ENSRNOG00000011947, ENSRNOG00000007159, ENSRNOG00000000321, ENSRNOG00000011647, ENSRNOG00000027030, ENSRNOG00000008943, ENSRNOG00000004678, ENSRNOG00000015052, ENSRNOG00000057557, ENSRNOG00000068306, ENSRNOG00000018434, ENSRNOG00000016456, ENSRNOG00000012280, ENSRNOG00000013973, ENSRNOG00000065098, ENSRNOG00000017539, ENSRNOG00000043098, ENSRNOG00000032708, ENSRNOG00000020652,…	139	1806	20566	1.88428	1	0.080029	0.0753162
GOTERM_BP_FAT	GO:0009612~response to mechanical stimulus	9	5.6962	0.00444606	ENSRNOG00000011947, ENSRNOG00000022283, ENSRNOG00000016456, ENSRNOG00000007159, ENSRNOG00000017539, ENSRNOG00000043044, ENSRNOG00000020652, ENSRNOG00000038784, ENSRNOG00000056940	139	384	20566	3.46774	1	0.080029	0.0753162
GOTERM_BP_FAT	GO:0071675~regulation of mononuclear cell migration	6	3.79747	0.00453164	ENSRNOG00000007159, ENSRNOG00000065098, ENSRNOG00000043044, ENSRNOG00000015618, ENSRNOG00000020652, ENSRNOG00000000704	139	160	20566	5.54838	1	0.0807898	0.0760322
GOTERM_BP_FAT	GO:0002695~negative regulation of leukocyte activation	7	4.43038	0.00453321	ENSRNOG00000015156, ENSRNOG00000003486, ENSRNOG00000000321, ENSRNOG00000065098, ENSRNOG00000032708, ENSRNOG00000020652, ENSRNOG00000014395	139	229	20566	4.5227	1	0.0807898	0.0760322
GOTERM_BP_FAT	GO:0034097~response to cytokine	17	10.7595	0.00455843	ENSRNOG00000003486, ENSRNOG00000007159, ENSRNOG00000004854, ENSRNOG00000015052, ENSRNOG00000057557, ENSRNOG00000016456, ENSRNOG00000015654, ENSRNOG00000013973, ENSRNOG00000065098, ENSRNOG00000017539, ENSRNOG00000043098, ENSRNOG00000005053, ENSRNOG00000032708, ENSRNOG00000015618, ENSRNOG00000004473, ENSRNOG00000047367, ENSRNOG00000040287	139	1152	20566	2.18339	1	0.0808391	0.0760786
GOTERM_BP_FAT	GO:0009967~positive regulation of signal transduction	23	14.557	0.00458339	ENSRNOG00000011947, ENSRNOG00000010977, ENSRNOG00000007159, ENSRNOG00000007687, ENSRNOG00000000321, ENSRNOG00000011821, ENSRNOG00000054957, ENSRNOG00000012698, ENSRNOG00000012302, ENSRNOG00000017164, ENSRNOG00000014371, ENSRNOG00000056940, ENSRNOG00000015654, ENSRNOG00000065098, ENSRNOG00000017539, ENSRNOG00000016538, ENSRNOG00000017208, ENSRNOG00000013922, ENSRNOG00000020652, ENSRNOG00000015618,…	139	1811	20566	1.87908	1	0.0808834	0.0761202
GOTERM_BP_FAT	GO:0007423~sensory organ development	13	8.22785	0.00462703	ENSRNOG00000003486, ENSRNOG00000011947, ENSRNOG00000022283, ENSRNOG00000004578, ENSRNOG00000014395, ENSRNOG00000056940, ENSRNOG00000016701, ENSRNOG00000065098, ENSRNOG00000016538, ENSRNOG00000003172, ENSRNOG00000020652, ENSRNOG00000015618, ENSRNOG00000040287	139	749	20566	2.56801	1	0.0808848	0.0761216
GOTERM_BP_FAT	GO:0007179~transforming growth factor beta receptor signaling pathway	5	3.16456	0.00462841	ENSRNOG00000007159, ENSRNOG00000016538, ENSRNOG00000020652, ENSRNOG00000006462, ENSRNOG00000056940	139	100	20566	7.39784	1	0.0808848	0.0761216
GOTERM_BP_FAT	GO:0090092~regulation of transmembrane receptor protein serine/threonine kinase signaling pathway	8	5.06329	0.00465755	ENSRNOG00000050792, ENSRNOG00000068914, ENSRNOG00000016538, ENSRNOG00000054957, ENSRNOG00000050404, ENSRNOG00000015618, ENSRNOG00000020652, ENSRNOG00000056940	139	306	20566	3.86815	1	0.0810009	0.0762308
GOTERM_BP_FAT	GO:0048468~cell development	30	18.9873	0.00483094	ENSRNOG00000050792, ENSRNOG00000011947, ENSRNOG00000022283, ENSRNOG00000007687, ENSRNOG00000027030, ENSRNOG00000004578, ENSRNOG00000012698, ENSRNOG00000053047, ENSRNOG00000065098, ENSRNOG00000015318, ENSRNOG00000043044, ENSRNOG00000015618, ENSRNOG00000007159, ENSRNOG00000003732, ENSRNOG00000000321, ENSRNOG00000002548, ENSRNOG00000016099, ENSRNOG00000014395, ENSRNOG00000056940, ENSRNOG00000016456,…	139	2643	20566	1.67942	1	0.0836124	0.0786885
GOTERM_BP_FAT	GO:0030030~cell projection organization	19	12.0253	0.00485781	ENSRNOG00000022283, ENSRNOG00000007687, ENSRNOG00000003732, ENSRNOG00000000321, ENSRNOG00000027030, ENSRNOG00000000542, ENSRNOG00000004578, ENSRNOG00000002548, ENSRNOG00000014371, ENSRNOG00000014395, ENSRNOG00000016688, ENSRNOG00000068914, ENSRNOG00000013072, ENSRNOG00000065098, ENSRNOG00000016538, ENSRNOG00000017208, ENSRNOG00000008334, ENSRNOG00000015618, ENSRNOG00000001295	139	1374	20566	2.04598	1	0.0836752	0.0787477
GOTERM_BP_FAT	GO:0010720~positive regulation of cell development	11	6.96203	0.00490945	ENSRNOG00000016456, ENSRNOG00000007687, ENSRNOG00000013072, ENSRNOG00000065098, ENSRNOG00000049949, ENSRNOG00000003172, ENSRNOG00000015052, ENSRNOG00000015618, ENSRNOG00000020652, ENSRNOG00000016099, ENSRNOG00000014395	139	566	20566	2.87549	1	0.084162	0.0792058
GOTERM_BP_FAT	GO:0071677~positive regulation of mononuclear cell migration	5	3.16456	0.00513895	ENSRNOG00000007159, ENSRNOG00000065098, ENSRNOG00000015618, ENSRNOG00000020652, ENSRNOG00000000704	139	103	20566	7.18237	1	0.0876788	0.0825155
GOTERM_BP_FAT	GO:0034330~cell junction organization	12	7.59494	0.00536985	ENSRNOG00000016688, ENSRNOG00000013072, ENSRNOG00000030714, ENSRNOG00000017459, ENSRNOG00000017539, ENSRNOG00000049949, ENSRNOG00000016408, ENSRNOG00000025612, ENSRNOG00000020652, ENSRNOG00000014371, ENSRNOG00000007057, ENSRNOG00000024243	139	667	20566	2.66189	1	0.0911861	0.0858163
GOTERM_BP_FAT	GO:0071495~cellular response to endogenous stimulus	20	12.6582	0.00550212	ENSRNOG00000007159, ENSRNOG00000003732, ENSRNOG00000008943, ENSRNOG00000004854, ENSRNOG00000015052, ENSRNOG00000007706, ENSRNOG00000057557, ENSRNOG00000056940, ENSRNOG00000015654, ENSRNOG00000013973, ENSRNOG00000016538, ENSRNOG00000015318, ENSRNOG00000032708, ENSRNOG00000003172, ENSRNOG00000020652, ENSRNOG00000015618, ENSRNOG00000004473, ENSRNOG00000006462, ENSRNOG00000040287, ENSRNOG00000006033	139	1501	20566	1.97144	1	0.0929937	0.0875174
GOTERM_BP_FAT	GO:0071356~cellular response to tumor necrosis factor	7	4.43038	0.00567762	ENSRNOG00000007159, ENSRNOG00000013973, ENSRNOG00000017539, ENSRNOG00000004854, ENSRNOG00000004473, ENSRNOG00000040287, ENSRNOG00000047367	139	240	20566	4.31541	1	0.0952891	0.0896777
GOTERM_BP_FAT	GO:0009635~response to herbicide	3	1.89873	0.00569088	ENSRNOG00000013973, ENSRNOG00000012302, ENSRNOG00000015052	139	17	20566	26.11	1	0.0952891	0.0896777
GOTERM_BP_FAT	GO:1901655~cellular response to ketone	7	4.43038	0.00579122	ENSRNOG00000007159, ENSRNOG00000032708, ENSRNOG00000003172, ENSRNOG00000015052, ENSRNOG00000007706, ENSRNOG00000020652, ENSRNOG00000040287	139	241	20566	4.2975	1	0.0965203	0.0908363
GOTERM_BP_FAT	GO:0050921~positive regulation of chemotaxis	6	3.79747	0.00583362	ENSRNOG00000007159, ENSRNOG00000065098, ENSRNOG00000015618, ENSRNOG00000020652, ENSRNOG00000014371, ENSRNOG00000000704	139	170	20566	5.22201	1	0.096779	0.0910798
GOTERM_BP_FAT	GO:0098771~inorganic ion homeostasis	10	6.32911	0.00587824	ENSRNOG00000001792, ENSRNOG00000001165, ENSRNOG00000021260, ENSRNOG00000007159, ENSRNOG00000014149, ENSRNOG00000054957, ENSRNOG00000043098, ENSRNOG00000015618, ENSRNOG00000025764, ENSRNOG00000020652, ENSRNOG00000038047	139	490	20566	3.01953	1	0.0970719	0.0913554
GOTERM_BP_FAT	GO:0002686~negative regulation of leukocyte migration	4	2.53165	0.00601188	ENSRNOG00000050792, ENSRNOG00000016456, ENSRNOG00000007159, ENSRNOG00000043044	139	55	20566	10.7605	1	0.0988255	0.0930058
GOTERM_BP_FAT	GO:0009743~response to carbohydrate	8	5.06329	0.00621793	ENSRNOG00000007159, ENSRNOG00000065098, ENSRNOG00000013973, ENSRNOG00000003172, ENSRNOG00000015052, ENSRNOG00000007706, ENSRNOG00000020652, ENSRNOG00000004473	139	323	20566	3.66457	1	0.101288	0.0953228
GOTERM_BP_FAT	GO:0010632~regulation of epithelial cell migration	8	5.06329	0.00621793	ENSRNOG00000065098, ENSRNOG00000013973, ENSRNOG00000017539, ENSRNOG00000004854, ENSRNOG00000003172, ENSRNOG00000015618, ENSRNOG00000003715, ENSRNOG00000020652	139	323	20566	3.66457	1	0.101288	0.0953228
GOTERM_BP_FAT	GO:0050672~negative regulation of lymphocyte proliferation	5	3.16456	0.0062705	ENSRNOG00000015156, ENSRNOG00000003486, ENSRNOG00000000321, ENSRNOG00000032708, ENSRNOG00000020652	139	109	20566	6.78701	1	0.101684	0.0956957
GOTERM_BP_FAT	GO:0048589~developmental growth	11	6.96203	0.0063723	ENSRNOG00000050792, ENSRNOG00000007687, ENSRNOG00000012280, ENSRNOG00000027030, ENSRNOG00000012920, ENSRNOG00000002548, ENSRNOG00000015618, ENSRNOG00000020652, ENSRNOG00000057557, ENSRNOG00000014395, ENSRNOG00000001295	139	588	20566	2.7679	1	0.102412	0.096381
GOTERM_BP_FAT	GO:0040007~growth	11	6.96203	0.0063723	ENSRNOG00000050792, ENSRNOG00000007687, ENSRNOG00000012280, ENSRNOG00000027030, ENSRNOG00000012920, ENSRNOG00000002548, ENSRNOG00000015618, ENSRNOG00000020652, ENSRNOG00000057557, ENSRNOG00000014395, ENSRNOG00000001295	139	588	20566	2.7679	1	0.102412	0.096381
GOTERM_BP_FAT	GO:0071322~cellular response to carbohydrate stimulus	6	3.79747	0.00642506	ENSRNOG00000007159, ENSRNOG00000003172, ENSRNOG00000015052, ENSRNOG00000007706, ENSRNOG00000020652, ENSRNOG00000004473	139	174	20566	5.10196	1	0.102801	0.0967472
GOTERM_BP_FAT	GO:0032945~negative regulation of mononuclear cell proliferation	5	3.16456	0.0066816	ENSRNOG00000015156, ENSRNOG00000003486, ENSRNOG00000000321, ENSRNOG00000032708, ENSRNOG00000020652	139	111	20566	6.66472	1	0.106433	0.100165
GOTERM_BP_FAT	GO:0050866~negative regulation of cell activation	7	4.43038	0.00676069	ENSRNOG00000015156, ENSRNOG00000003486, ENSRNOG00000000321, ENSRNOG00000065098, ENSRNOG00000032708, ENSRNOG00000020652, ENSRNOG00000014395	139	249	20566	4.15943	1	0.107218	0.100904
GOTERM_BP_FAT	GO:0001944~vasculature development	11	6.96203	0.006825	ENSRNOG00000008529, ENSRNOG00000027030, ENSRNOG00000008678, ENSRNOG00000017208, ENSRNOG00000004854, ENSRNOG00000003715, ENSRNOG00000020652, ENSRNOG00000014371, ENSRNOG00000014395, ENSRNOG00000040287, ENSRNOG00000056940	139	594	20566	2.73994	1	0.107763	0.101417
GOTERM_BP_FAT	GO:0030182~neuron differentiation	18	11.3924	0.00692775	ENSRNOG00000022283, ENSRNOG00000007687, ENSRNOG00000003732, ENSRNOG00000000321, ENSRNOG00000027030, ENSRNOG00000004578, ENSRNOG00000002548, ENSRNOG00000016099, ENSRNOG00000011231, ENSRNOG00000014395, ENSRNOG00000053047, ENSRNOG00000068914, ENSRNOG00000013072, ENSRNOG00000065098, ENSRNOG00000017208, ENSRNOG00000015618, ENSRNOG00000021087, ENSRNOG00000001295	139	1313	20566	2.02835	1	0.108908	0.102494
GOTERM_BP_FAT	GO:0001678~intracellular glucose homeostasis	6	3.79747	0.00705721	ENSRNOG00000007159, ENSRNOG00000003172, ENSRNOG00000015052, ENSRNOG00000007706, ENSRNOG00000020652, ENSRNOG00000004473	139	178	20566	4.98731	1	0.109388	0.102946
GOTERM_BP_FAT	GO:0002687~positive regulation of leukocyte migration	6	3.79747	0.00705721	ENSRNOG00000007159, ENSRNOG00000065098, ENSRNOG00000017539, ENSRNOG00000015618, ENSRNOG00000020652, ENSRNOG00000000704	139	178	20566	4.98731	1	0.109388	0.102946
GOTERM_BP_FAT	GO:0002396~MHC protein complex assembly	3	1.89873	0.00709299	ENSRNOG00000065254, ENSRNOG00000049491, ENSRNOG00000032708	139	19	20566	23.3616	1	0.109388	0.102946
GOTERM_BP_FAT	GO:0002501~peptide antigen assembly with MHC protein complex	3	1.89873	0.00709299	ENSRNOG00000065254, ENSRNOG00000049491, ENSRNOG00000032708	139	19	20566	23.3616	1	0.109388	0.102946
GOTERM_BP_FAT	GO:0001843~neural tube closure	5	3.16456	0.00711019	ENSRNOG00000027030, ENSRNOG00000004578, ENSRNOG00000015618, ENSRNOG00000020652, ENSRNOG00000056940	139	113	20566	6.54676	1	0.109388	0.102946
GOTERM_BP_FAT	GO:0010628~positive regulation of gene expression	19	12.0253	0.00717356	ENSRNOG00000007159, ENSRNOG00000007687, ENSRNOG00000054957, ENSRNOG00000000700, ENSRNOG00000017164, ENSRNOG00000015052, ENSRNOG00000016099, ENSRNOG00000056940, ENSRNOG00000065254, ENSRNOG00000016456, ENSRNOG00000013973, ENSRNOG00000065098, ENSRNOG00000043044, ENSRNOG00000020652, ENSRNOG00000015618, ENSRNOG00000029078, ENSRNOG00000004473, ENSRNOG00000040287, ENSRNOG00000006033, ENSRNOG00000065214	139	1428	20566	1.96861	1	0.109893	0.103421
GOTERM_BP_FAT	GO:0070555~response to interleukin-1	6	3.79747	0.00722175	ENSRNOG00000007159, ENSRNOG00000015654, ENSRNOG00000065098, ENSRNOG00000013973, ENSRNOG00000017539, ENSRNOG00000004854	139	179	20566	4.95945	1	0.110162	0.103675
GOTERM_BP_FAT	GO:0009749~response to glucose	7	4.43038	0.0072873	ENSRNOG00000007159, ENSRNOG00000065098, ENSRNOG00000003172, ENSRNOG00000015052, ENSRNOG00000007706, ENSRNOG00000020652, ENSRNOG00000004473	139	253	20566	4.09367	1	0.110693	0.104175
GOTERM_BP_FAT	GO:0060606~tube closure	5	3.16456	0.00733114	ENSRNOG00000027030, ENSRNOG00000004578, ENSRNOG00000015618, ENSRNOG00000020652, ENSRNOG00000056940	139	114	20566	6.48933	1	0.110891	0.104361
GOTERM_BP_FAT	GO:0007507~heart development	12	7.59494	0.00738288	ENSRNOG00000003732, ENSRNOG00000013072, ENSRNOG00000013653, ENSRNOG00000027030, ENSRNOG00000014149, ENSRNOG00000017539, ENSRNOG00000004854, ENSRNOG00000015318, ENSRNOG00000015618, ENSRNOG00000020652, ENSRNOG00000014395, ENSRNOG00000056940	139	697	20566	2.54732	1	0.111207	0.104658
GOTERM_BP_FAT	GO:0032101~regulation of response to external stimulus	17	10.7595	0.00744497	ENSRNOG00000050792, ENSRNOG00000003486, ENSRNOG00000011947, ENSRNOG00000007159, ENSRNOG00000007687, ENSRNOG00000000321, ENSRNOG00000014371, ENSRNOG00000000704, ENSRNOG00000068306, ENSRNOG00000065254, ENSRNOG00000016456, ENSRNOG00000013072, ENSRNOG00000065098, ENSRNOG00000014837, ENSRNOG00000020652, ENSRNOG00000015618, ENSRNOG00000007078	139	1214	20566	2.07188	1	0.111675	0.105098
GOTERM_BP_FAT	GO:0002822~regulation of adaptive immune response based on somatic recombination of immune receptors built from immunoglobulin superfamily domains	7	4.43038	0.00798658	ENSRNOG00000016456, ENSRNOG00000065254, ENSRNOG00000000321, ENSRNOG00000065098, ENSRNOG00000032708, ENSRNOG00000020652, ENSRNOG00000032664	139	258	20566	4.01433	1	0.119285	0.11226
GOTERM_BP_FAT	GO:0032642~regulation of chemokine production	5	3.16456	0.00802104	ENSRNOG00000016456, ENSRNOG00000000321, ENSRNOG00000065098, ENSRNOG00000015618, ENSRNOG00000020652	139	117	20566	6.32294	1	0.119285	0.11226
GOTERM_BP_FAT	GO:0120036~plasma membrane bounded cell projection organization	18	11.3924	0.00806134	ENSRNOG00000022283, ENSRNOG00000007687, ENSRNOG00000003732, ENSRNOG00000000321, ENSRNOG00000027030, ENSRNOG00000000542, ENSRNOG00000004578, ENSRNOG00000002548, ENSRNOG00000014371, ENSRNOG00000014395, ENSRNOG00000016688, ENSRNOG00000068914, ENSRNOG00000013072, ENSRNOG00000065098, ENSRNOG00000017208, ENSRNOG00000008334, ENSRNOG00000015618, ENSRNOG00000001295	139	1334	20566	1.99642	1	0.119285	0.11226
GOTERM_BP_FAT	GO:0048762~mesenchymal cell differentiation	6	3.79747	0.00808486	ENSRNOG00000007687, ENSRNOG00000004854, ENSRNOG00000015318, ENSRNOG00000015618, ENSRNOG00000020652, ENSRNOG00000056940	139	184	20566	4.82468	1	0.119285	0.11226
GOTERM_BP_FAT	GO:0006897~endocytosis	10	6.32911	0.00822596	ENSRNOG00000061508, ENSRNOG00000016688, ENSRNOG00000015654, ENSRNOG00000000321, ENSRNOG00000065098, ENSRNOG00000027030, ENSRNOG00000016769, ENSRNOG00000042912, ENSRNOG00000043044, ENSRNOG00000013038	139	517	20566	2.86183	1	0.120786	0.113673
GOTERM_BP_FAT	GO:0098657~import into cell	12	7.59494	0.00825368	ENSRNOG00000001792, ENSRNOG00000061508, ENSRNOG00000016688, ENSRNOG00000015654, ENSRNOG00000000321, ENSRNOG00000065098, ENSRNOG00000027030, ENSRNOG00000016769, ENSRNOG00000042912, ENSRNOG00000043044, ENSRNOG00000013038, ENSRNOG00000016827	139	708	20566	2.50774	1	0.120786	0.113673
GOTERM_BP_FAT	GO:1902531~regulation of intracellular signal transduction	25	15.8228	0.00832223	ENSRNOG00000011947, ENSRNOG00000010977, ENSRNOG00000007687, ENSRNOG00000054957, ENSRNOG00000011821, ENSRNOG00000007706, ENSRNOG00000011460, ENSRNOG00000015654, ENSRNOG00000065098, ENSRNOG00000017539, ENSRNOG00000015318, ENSRNOG00000025612, ENSRNOG00000015618, ENSRNOG00000024243, ENSRNOG00000007159, ENSRNOG00000000321, ENSRNOG00000050404, ENSRNOG00000012302, ENSRNOG00000014371, ENSRNOG00000000704,…	139	2143	20566	1.72605	1	0.121296	0.114153
GOTERM_BP_FAT	GO:1904037~positive regulation of epithelial cell apoptotic process	4	2.53165	0.00837713	ENSRNOG00000007159, ENSRNOG00000054957, ENSRNOG00000020652, ENSRNOG00000004473	139	62	20566	9.5456	1	0.121604	0.114442
GOTERM_BP_FAT	GO:0007169~cell surface receptor protein tyrosine kinase signaling pathway	9	5.6962	0.00847537	ENSRNOG00000016688, ENSRNOG00000007159, ENSRNOG00000015654, ENSRNOG00000003732, ENSRNOG00000004405, ENSRNOG00000020579, ENSRNOG00000017208, ENSRNOG00000013922, ENSRNOG00000015618	139	429	20566	3.10399	1	0.122535	0.11532
GOTERM_BP_FAT	GO:0030097~hemopoiesis	13	8.22785	0.0085182	ENSRNOG00000011947, ENSRNOG00000007159, ENSRNOG00000000321, ENSRNOG00000014395, ENSRNOG00000053047, ENSRNOG00000056940, ENSRNOG00000016456, ENSRNOG00000065098, ENSRNOG00000043044, ENSRNOG00000032708, ENSRNOG00000020652, ENSRNOG00000015618, ENSRNOG00000007078	139	811	20566	2.37169	1	0.122586	0.115367
GOTERM_BP_FAT	GO:0071871~response to epinephrine	3	1.89873	0.00863475	ENSRNOG00000008943, ENSRNOG00000015052, ENSRNOG00000004473	139	21	20566	21.1367	1	0.122586	0.115367
GOTERM_BP_FAT	GO:0071625~vocalization behavior	3	1.89873	0.00863475	ENSRNOG00000011947, ENSRNOG00000003715, ENSRNOG00000014395	139	21	20566	21.1367	1	0.122586	0.115367
GOTERM_BP_FAT	GO:0097094~craniofacial suture morphogenesis	3	1.89873	0.00863475	ENSRNOG00000011947, ENSRNOG00000020652, ENSRNOG00000014395	139	21	20566	21.1367	1	0.122586	0.115367
GOTERM_BP_FAT	GO:0007162~negative regulation of cell adhesion	8	5.06329	0.00864915	ENSRNOG00000013072, ENSRNOG00000000321, ENSRNOG00000065098, ENSRNOG00000032708, ENSRNOG00000020652, ENSRNOG00000014371, ENSRNOG00000014395, ENSRNOG00000040287	139	344	20566	3.44086	1	0.122586	0.115367
GOTERM_BP_FAT	GO:0014020~primary neural tube formation	5	3.16456	0.00900538	ENSRNOG00000027030, ENSRNOG00000004578, ENSRNOG00000015618, ENSRNOG00000020652, ENSRNOG00000056940	139	121	20566	6.11392	1	0.127135	0.119648
GOTERM_BP_FAT	GO:0010721~negative regulation of cell development	8	5.06329	0.0090465	ENSRNOG00000050792, ENSRNOG00000007687, ENSRNOG00000000321, ENSRNOG00000065098, ENSRNOG00000015618, ENSRNOG00000020652, ENSRNOG00000016099, ENSRNOG00000014395	139	347	20566	3.41111	1	0.127216	0.119725
GOTERM_BP_FAT	GO:0048609~multicellular organismal reproductive process	17	10.7595	0.00909491	ENSRNOG00000050792, ENSRNOG00000007159, ENSRNOG00000054957, ENSRNOG00000004854, ENSRNOG00000000479, ENSRNOG00000000700, ENSRNOG00000053047, ENSRNOG00000056940, ENSRNOG00000015156, ENSRNOG00000012280, ENSRNOG00000016812, ENSRNOG00000042912, ENSRNOG00000003172, ENSRNOG00000020652, ENSRNOG00000015618, ENSRNOG00000028872, ENSRNOG00000040287	139	1241	20566	2.02681	1	0.1274	0.119897
GOTERM_BP_FAT	GO:0032755~positive regulation of interleukin-6 production	5	3.16456	0.00926321	ENSRNOG00000016456, ENSRNOG00000065098, ENSRNOG00000015618, ENSRNOG00000020652, ENSRNOG00000006033	139	122	20566	6.0638	1	0.129254	0.121643
GOTERM_BP_FAT	GO:0019218~regulation of steroid metabolic process	5	3.16456	0.00952582	ENSRNOG00000015156, ENSRNOG00000014149, ENSRNOG00000018076, ENSRNOG00000015052, ENSRNOG00000004473	139	123	20566	6.01451	1	0.13203	0.124255
GOTERM_BP_FAT	GO:0042058~regulation of epidermal growth factor receptor signaling pathway	4	2.53165	0.00953549	ENSRNOG00000017539, ENSRNOG00000017164, ENSRNOG00000020652, ENSRNOG00000014371	139	65	20566	9.10504	1	0.13203	0.124255
GOTERM_BP_FAT	GO:0043410~positive regulation of MAPK cascade	10	6.32911	0.00958409	ENSRNOG00000010977, ENSRNOG00000007159, ENSRNOG00000015654, ENSRNOG00000007687, ENSRNOG00000000321, ENSRNOG00000065098, ENSRNOG00000017208, ENSRNOG00000013922, ENSRNOG00000015618, ENSRNOG00000020652	139	530	20566	2.79164	1	0.132194	0.12441
GOTERM_BP_FAT	GO:0045596~negative regulation of cell differentiation	13	8.22785	0.00976508	ENSRNOG00000050792, ENSRNOG00000007687, ENSRNOG00000000321, ENSRNOG00000002548, ENSRNOG00000000700, ENSRNOG00000016099, ENSRNOG00000014395, ENSRNOG00000065098, ENSRNOG00000017539, ENSRNOG00000020652, ENSRNOG00000015618, ENSRNOG00000007078, ENSRNOG00000001295	139	826	20566	2.32862	1	0.133952	0.126064
GOTERM_BP_FAT	GO:0042472~inner ear morphogenesis	5	3.16456	0.00979322	ENSRNOG00000011947, ENSRNOG00000022283, ENSRNOG00000004578, ENSRNOG00000016538, ENSRNOG00000015618	139	124	20566	5.966	1	0.133952	0.126064
GOTERM_BP_FAT	GO:0002376~immune system process	27	17.0886	0.00984327	ENSRNOG00000003486, ENSRNOG00000011947, ENSRNOG00000027990, ENSRNOG00000027030, ENSRNOG00000015052, ENSRNOG00000032664, ENSRNOG00000068306, ENSRNOG00000065254, ENSRNOG00000013973, ENSRNOG00000065098, ENSRNOG00000017539, ENSRNOG00000043044, ENSRNOG00000015618, ENSRNOG00000002471, ENSRNOG00000006033, ENSRNOG00000007159, ENSRNOG00000049491, ENSRNOG00000000321, ENSRNOG00000004405, ENSRNOG00000000704,…	139	2415	20566	1.65418	1	0.133952	0.126064
GOTERM_BP_FAT	GO:0034612~response to tumor necrosis factor	7	4.43038	0.00986037	ENSRNOG00000007159, ENSRNOG00000013973, ENSRNOG00000017539, ENSRNOG00000004854, ENSRNOG00000004473, ENSRNOG00000040287, ENSRNOG00000047367	139	270	20566	3.83592	1	0.133952	0.126064
GOTERM_BP_FAT	GO:0002819~regulation of adaptive immune response	7	4.43038	0.0100295	ENSRNOG00000016456, ENSRNOG00000065254, ENSRNOG00000000321, ENSRNOG00000065098, ENSRNOG00000032708, ENSRNOG00000020652, ENSRNOG00000032664	139	271	20566	3.82176	1	0.135738	0.127744
GOTERM_BP_FAT	GO:0070887~cellular response to chemical stimulus	28	17.7215	0.0101927	ENSRNOG00000011947, ENSRNOG00000027990, ENSRNOG00000015052, ENSRNOG00000007706, ENSRNOG00000038047, ENSRNOG00000015654, ENSRNOG00000016701, ENSRNOG00000013973, ENSRNOG00000065098, ENSRNOG00000017539, ENSRNOG00000015618, ENSRNOG00000004473, ENSRNOG00000006033, ENSRNOG00000007159, ENSRNOG00000008943, ENSRNOG00000018076, ENSRNOG00000030210, ENSRNOG00000057557, ENSRNOG00000056940, ENSRNOG00000013072,…	139	2544	20566	1.62846	1	0.13743	0.129337
GOTERM_BP_FAT	GO:0045599~negative regulation of fat cell differentiation	4	2.53165	0.010357	ENSRNOG00000015618, ENSRNOG00000020652, ENSRNOG00000016099, ENSRNOG00000007078	139	67	20566	8.83324	1	0.139124	0.130931
GOTERM_BP_FAT	GO:0048666~neuron development	15	9.49367	0.0105164	ENSRNOG00000022283, ENSRNOG00000007687, ENSRNOG00000003732, ENSRNOG00000000321, ENSRNOG00000027030, ENSRNOG00000004578, ENSRNOG00000002548, ENSRNOG00000014395, ENSRNOG00000068914, ENSRNOG00000013072, ENSRNOG00000065098, ENSRNOG00000017208, ENSRNOG00000015618, ENSRNOG00000021087, ENSRNOG00000001295	139	1044	20566	2.12582	1	0.14074	0.132452
GOTERM_BP_FAT	GO:0021915~neural tube development	6	3.79747	0.0106594	ENSRNOG00000027030, ENSRNOG00000004578, ENSRNOG00000015618, ENSRNOG00000020652, ENSRNOG00000014395, ENSRNOG00000056940	139	197	20566	4.5063	1	0.142125	0.133756
GOTERM_BP_FAT	GO:0006954~inflammatory response	10	6.32911	0.0107395	ENSRNOG00000016456, ENSRNOG00000007159, ENSRNOG00000000321, ENSRNOG00000065098, ENSRNOG00000013973, ENSRNOG00000043098, ENSRNOG00000017164, ENSRNOG00000015618, ENSRNOG00000020652, ENSRNOG00000000704	139	540	20566	2.73994	1	0.142665	0.134264
GOTERM_BP_FAT	GO:0009620~response to fungus	4	2.53165	0.0107827	ENSRNOG00000012280, ENSRNOG00000032708, ENSRNOG00000020652, ENSRNOG00000006033	139	68	20566	8.70334	1	0.142713	0.134309
GOTERM_BP_FAT	GO:0050776~regulation of immune response	15	9.49367	0.0108491	ENSRNOG00000003486, ENSRNOG00000011947, ENSRNOG00000049491, ENSRNOG00000000321, ENSRNOG00000004405, ENSRNOG00000032664, ENSRNOG00000000704, ENSRNOG00000015156, ENSRNOG00000065254, ENSRNOG00000016456, ENSRNOG00000065098, ENSRNOG00000013886, ENSRNOG00000032708, ENSRNOG00000020652, ENSRNOG00000015618	139	1048	20566	2.1177	1	0.143065	0.13464
GOTERM_BP_FAT	GO:0030879~mammary gland development	6	3.79747	0.0110999	ENSRNOG00000007159, ENSRNOG00000054957, ENSRNOG00000015618, ENSRNOG00000020652, ENSRNOG00000057557, ENSRNOG00000014395	139	199	20566	4.46101	1	0.145307	0.13675
GOTERM_BP_FAT	GO:0141091~transforming growth factor beta receptor superfamily signaling pathway	6	3.79747	0.0110999	ENSRNOG00000007159, ENSRNOG00000016538, ENSRNOG00000015618, ENSRNOG00000020652, ENSRNOG00000006462, ENSRNOG00000056940	139	199	20566	4.46101	1	0.145307	0.13675
GOTERM_BP_FAT	GO:1905517~macrophage migration	3	1.89873	0.0112006	ENSRNOG00000007159, ENSRNOG00000017539, ENSRNOG00000043044	139	24	20566	18.4946	1	0.145799	0.137213
GOTERM_BP_FAT	GO:0050922~negative regulation of chemotaxis	4	2.53165	0.0112185	ENSRNOG00000050792, ENSRNOG00000007159, ENSRNOG00000007687, ENSRNOG00000015618	139	69	20566	8.57721	1	0.145799	0.137213
GOTERM_BP_FAT	GO:0051216~cartilage development	6	3.79747	0.0115526	ENSRNOG00000015654, ENSRNOG00000012920, ENSRNOG00000012698, ENSRNOG00000015618, ENSRNOG00000020652, ENSRNOG00000014395	139	201	20566	4.41662	1	0.149235	0.140446
GOTERM_BP_FAT	GO:0035239~tube morphogenesis	12	7.59494	0.0115657	ENSRNOG00000027030, ENSRNOG00000004578, ENSRNOG00000017208, ENSRNOG00000016812, ENSRNOG00000004854, ENSRNOG00000015618, ENSRNOG00000003715, ENSRNOG00000020652, ENSRNOG00000014371, ENSRNOG00000014395, ENSRNOG00000040287, ENSRNOG00000056940	139	743	20566	2.38961	1	0.149235	0.140446
GOTERM_BP_FAT	GO:0050764~regulation of phagocytosis	5	3.16456	0.0117918	ENSRNOG00000007159, ENSRNOG00000012280, ENSRNOG00000065098, ENSRNOG00000043044, ENSRNOG00000020652	139	131	20566	5.64721	1	0.151609	0.142681
GOTERM_BP_FAT	GO:0048699~generation of neurons	18	11.3924	0.0119878	ENSRNOG00000022283, ENSRNOG00000007687, ENSRNOG00000003732, ENSRNOG00000000321, ENSRNOG00000027030, ENSRNOG00000004578, ENSRNOG00000002548, ENSRNOG00000016099, ENSRNOG00000011231, ENSRNOG00000014395, ENSRNOG00000053047, ENSRNOG00000068914, ENSRNOG00000013072, ENSRNOG00000065098, ENSRNOG00000017208, ENSRNOG00000015618, ENSRNOG00000021087, ENSRNOG00000001295	139	1392	20566	1.91323	1	0.153581	0.144537
GOTERM_BP_FAT	GO:0022607~cellular component assembly	28	17.7215	0.0120382	ENSRNOG00000010999, ENSRNOG00000014080, ENSRNOG00000004854, ENSRNOG00000048250, ENSRNOG00000004678, ENSRNOG00000000479, ENSRNOG00000064882, ENSRNOG00000016688, ENSRNOG00000065254, ENSRNOG00000017459, ENSRNOG00000065098, ENSRNOG00000049949, ENSRNOG00000016769, ENSRNOG00000008334, ENSRNOG00000023356, ENSRNOG00000002471, ENSRNOG00000021260, ENSRNOG00000049491, ENSRNOG00000000321, ENSRNOG00000000542,…	139	2578	20566	1.60698	1	0.153635	0.144587
GOTERM_BP_FAT	GO:0046634~regulation of alpha-beta T cell activation	5	3.16456	0.0120947	ENSRNOG00000065254, ENSRNOG00000000321, ENSRNOG00000065098, ENSRNOG00000032708, ENSRNOG00000014395	139	132	20566	5.60443	1	0.153635	0.144587
GOTERM_BP_FAT	GO:1901184~regulation of ERBB signaling pathway	4	2.53165	0.0121201	ENSRNOG00000017539, ENSRNOG00000017164, ENSRNOG00000020652, ENSRNOG00000014371	139	71	20566	8.3356	1	0.153635	0.144587
GOTERM_BP_FAT	GO:0009410~response to xenobiotic stimulus	12	7.59494	0.0123358	ENSRNOG00000015156, ENSRNOG00000007159, ENSRNOG00000065098, ENSRNOG00000013973, ENSRNOG00000017539, ENSRNOG00000018076, ENSRNOG00000015052, ENSRNOG00000007706, ENSRNOG00000020652, ENSRNOG00000004473, ENSRNOG00000040287, ENSRNOG00000053047	139	750	20566	2.36731	1	0.155476	0.14632
GOTERM_BP_FAT	GO:0031175~neuron projection development	13	8.22785	0.0123639	ENSRNOG00000022283, ENSRNOG00000007687, ENSRNOG00000003732, ENSRNOG00000000321, ENSRNOG00000027030, ENSRNOG00000004578, ENSRNOG00000002548, ENSRNOG00000014395, ENSRNOG00000068914, ENSRNOG00000013072, ENSRNOG00000065098, ENSRNOG00000015618, ENSRNOG00000001295	139	853	20566	2.25491	1	0.155476	0.14632
GOTERM_BP_FAT	GO:0097305~response to alcohol	10	6.32911	0.0123949	ENSRNOG00000007159, ENSRNOG00000015654, ENSRNOG00000014149, ENSRNOG00000008943, ENSRNOG00000017539, ENSRNOG00000015052, ENSRNOG00000007706, ENSRNOG00000020652, ENSRNOG00000004473, ENSRNOG00000040287	139	553	20566	2.67553	1	0.155476	0.14632
GOTERM_BP_FAT	GO:0048568~embryonic organ development	10	6.32911	0.0125297	ENSRNOG00000011947, ENSRNOG00000022283, ENSRNOG00000013072, ENSRNOG00000027030, ENSRNOG00000004578, ENSRNOG00000016538, ENSRNOG00000015618, ENSRNOG00000020652, ENSRNOG00000014395, ENSRNOG00000056940	139	554	20566	2.6707	1	0.156621	0.147398
GOTERM_BP_FAT	GO:0010001~glial cell differentiation	7	4.43038	0.0126193	ENSRNOG00000049949, ENSRNOG00000043098, ENSRNOG00000020652, ENSRNOG00000016099, ENSRNOG00000014395, ENSRNOG00000021087, ENSRNOG00000001295	139	285	20566	3.63403	1	0.157195	0.147938
GOTERM_BP_FAT	GO:0002718~regulation of cytokine production involved in immune response	5	3.16456	0.0127257	ENSRNOG00000065254, ENSRNOG00000007687, ENSRNOG00000015618, ENSRNOG00000020652, ENSRNOG00000006033	139	134	20566	5.52078	1	0.157431	0.14816
GOTERM_BP_FAT	GO:0001841~neural tube formation	5	3.16456	0.0127257	ENSRNOG00000027030, ENSRNOG00000004578, ENSRNOG00000015618, ENSRNOG00000020652, ENSRNOG00000056940	139	134	20566	5.52078	1	0.157431	0.14816
GOTERM_BP_FAT	GO:0035295~tube development	15	9.49367	0.0130228	ENSRNOG00000027030, ENSRNOG00000004578, ENSRNOG00000004854, ENSRNOG00000003715, ENSRNOG00000014371, ENSRNOG00000014395, ENSRNOG00000056940, ENSRNOG00000013072, ENSRNOG00000065098, ENSRNOG00000016812, ENSRNOG00000017208, ENSRNOG00000015318, ENSRNOG00000020652, ENSRNOG00000015618, ENSRNOG00000040287	139	1072	20566	2.07029	1	0.160025	0.150601
GOTERM_BP_FAT	GO:0003007~heart morphogenesis	7	4.43038	0.0130243	ENSRNOG00000003732, ENSRNOG00000014149, ENSRNOG00000004854, ENSRNOG00000015318, ENSRNOG00000015618, ENSRNOG00000020652, ENSRNOG00000056940	139	287	20566	3.6087	1	0.160025	0.150601
GOTERM_BP_FAT	GO:0001819~positive regulation of cytokine production	10	6.32911	0.0135043	ENSRNOG00000016456, ENSRNOG00000007159, ENSRNOG00000065254, ENSRNOG00000007687, ENSRNOG00000065098, ENSRNOG00000017164, ENSRNOG00000015618, ENSRNOG00000020652, ENSRNOG00000040287, ENSRNOG00000006033	139	561	20566	2.63738	1	0.165338	0.155601
GOTERM_BP_FAT	GO:0090303~positive regulation of wound healing	4	2.53165	0.0135485	ENSRNOG00000007159, ENSRNOG00000065098, ENSRNOG00000014837, ENSRNOG00000007078	139	74	20566	7.99767	1	0.165338	0.155601
GOTERM_BP_FAT	GO:0055080~monoatomic cation homeostasis	10	6.32911	0.0140859	ENSRNOG00000001792, ENSRNOG00000001165, ENSRNOG00000021260, ENSRNOG00000007159, ENSRNOG00000014149, ENSRNOG00000016769, ENSRNOG00000043098, ENSRNOG00000015618, ENSRNOG00000025764, ENSRNOG00000020652, ENSRNOG00000038047	139	565	20566	2.61871	1	0.171315	0.161227
GOTERM_BP_FAT	GO:0021545~cranial nerve development	4	2.53165	0.0145518	ENSRNOG00000011947, ENSRNOG00000013072, ENSRNOG00000014395, ENSRNOG00000056940	139	76	20566	7.7872	1	0.176386	0.165999
GOTERM_BP_FAT	GO:0010647~positive regulation of cell communication	24	15.1899	0.014656	ENSRNOG00000011947, ENSRNOG00000010977, ENSRNOG00000007159, ENSRNOG00000007687, ENSRNOG00000000321, ENSRNOG00000011821, ENSRNOG00000054957, ENSRNOG00000012698, ENSRNOG00000012302, ENSRNOG00000017164, ENSRNOG00000014371, ENSRNOG00000056940, ENSRNOG00000015156, ENSRNOG00000015654, ENSRNOG00000065098, ENSRNOG00000017539, ENSRNOG00000016538, ENSRNOG00000017208, ENSRNOG00000013922, ENSRNOG00000020652,…	139	2129	20566	1.6679	1	0.176409	0.166021
GOTERM_BP_FAT	GO:0048732~gland development	11	6.96203	0.0147107	ENSRNOG00000027990, ENSRNOG00000007159, ENSRNOG00000054957, ENSRNOG00000003172, ENSRNOG00000015618, ENSRNOG00000020652, ENSRNOG00000016099, ENSRNOG00000057557, ENSRNOG00000014395, ENSRNOG00000040287, ENSRNOG00000056940	139	668	20566	2.43641	1	0.176409	0.166021
GOTERM_BP_FAT	GO:0023056~positive regulation of signaling	24	15.1899	0.0147315	ENSRNOG00000011947, ENSRNOG00000010977, ENSRNOG00000007159, ENSRNOG00000007687, ENSRNOG00000000321, ENSRNOG00000011821, ENSRNOG00000054957, ENSRNOG00000012698, ENSRNOG00000012302, ENSRNOG00000017164, ENSRNOG00000014371, ENSRNOG00000056940, ENSRNOG00000015156, ENSRNOG00000015654, ENSRNOG00000065098, ENSRNOG00000017539, ENSRNOG00000016538, ENSRNOG00000017208, ENSRNOG00000013922, ENSRNOG00000020652,…	139	2130	20566	1.66712	1	0.176409	0.166021
GOTERM_BP_FAT	GO:0014910~regulation of smooth muscle cell migration	5	3.16456	0.0147498	ENSRNOG00000065098, ENSRNOG00000004854, ENSRNOG00000004473, ENSRNOG00000040287, ENSRNOG00000007078	139	140	20566	5.28417	1	0.176409	0.166021
GOTERM_BP_FAT	GO:0061035~regulation of cartilage development	4	2.53165	0.0150689	ENSRNOG00000015618, ENSRNOG00000020652, ENSRNOG00000014395, ENSRNOG00000007078	139	77	20566	7.68607	1	0.178361	0.167858
GOTERM_BP_FAT	GO:0002700~regulation of production of molecular mediator of immune response	6	3.79747	0.0150784	ENSRNOG00000016456, ENSRNOG00000065254, ENSRNOG00000007687, ENSRNOG00000015618, ENSRNOG00000020652, ENSRNOG00000006033	139	215	20566	4.12903	1	0.178361	0.167858
GOTERM_BP_FAT	GO:0002688~regulation of leukocyte chemotaxis	5	3.16456	0.0151111	ENSRNOG00000050792, ENSRNOG00000007159, ENSRNOG00000065098, ENSRNOG00000015618, ENSRNOG00000000704	139	141	20566	5.2467	1	0.178361	0.167858
GOTERM_BP_FAT	GO:0048661~positive regulation of smooth muscle cell proliferation	5	3.16456	0.0151111	ENSRNOG00000017539, ENSRNOG00000020652, ENSRNOG00000014371, ENSRNOG00000004473, ENSRNOG00000007078	139	141	20566	5.2467	1	0.178361	0.167858
GOTERM_BP_FAT	GO:0042593~glucose homeostasis	7	4.43038	0.0151866	ENSRNOG00000007159, ENSRNOG00000003172, ENSRNOG00000015052, ENSRNOG00000007706, ENSRNOG00000020652, ENSRNOG00000004473, ENSRNOG00000007078	139	297	20566	3.4872	1	0.178666	0.168145
GOTERM_BP_FAT	GO:0060627~regulation of vesicle-mediated transport	11	6.96203	0.0152765	ENSRNOG00000016688, ENSRNOG00000007159, ENSRNOG00000012280, ENSRNOG00000065098, ENSRNOG00000030714, ENSRNOG00000014149, ENSRNOG00000054957, ENSRNOG00000043044, ENSRNOG00000015618, ENSRNOG00000020652, ENSRNOG00000014371	139	672	20566	2.42191	1	0.178892	0.168357
GOTERM_BP_FAT	GO:0071383~cellular response to steroid hormone stimulus	6	3.79747	0.0153549	ENSRNOG00000007159, ENSRNOG00000032708, ENSRNOG00000003172, ENSRNOG00000015052, ENSRNOG00000020652, ENSRNOG00000040287	139	216	20566	4.10991	1	0.178892	0.168357
GOTERM_BP_FAT	GO:0042129~regulation of T cell proliferation	6	3.79747	0.0153549	ENSRNOG00000065254, ENSRNOG00000049491, ENSRNOG00000000321, ENSRNOG00000065098, ENSRNOG00000032708, ENSRNOG00000020652	139	216	20566	4.10991	1	0.178892	0.168357
GOTERM_BP_FAT	GO:0033500~carbohydrate homeostasis	7	4.43038	0.0154158	ENSRNOG00000007159, ENSRNOG00000003172, ENSRNOG00000015052, ENSRNOG00000007706, ENSRNOG00000020652, ENSRNOG00000004473, ENSRNOG00000007078	139	298	20566	3.4755	1	0.17899	0.168449
GOTERM_BP_FAT	GO:0071347~cellular response to interleukin-1	5	3.16456	0.0154627	ENSRNOG00000007159, ENSRNOG00000065098, ENSRNOG00000013973, ENSRNOG00000017539, ENSRNOG00000004854	139	142	20566	5.20975	1	0.17899	0.168449
GOTERM_BP_FAT	GO:1903510~mucopolysaccharide metabolic process	4	2.53165	0.0155962	ENSRNOG00000050792, ENSRNOG00000004854, ENSRNOG00000012698, ENSRNOG00000020652	139	78	20566	7.58753	1	0.179957	0.169359
GOTERM_BP_FAT	GO:0050801~monoatomic ion homeostasis	10	6.32911	0.0159426	ENSRNOG00000001792, ENSRNOG00000001165, ENSRNOG00000021260, ENSRNOG00000007159, ENSRNOG00000014149, ENSRNOG00000016769, ENSRNOG00000043098, ENSRNOG00000015618, ENSRNOG00000025764, ENSRNOG00000020652, ENSRNOG00000038047	139	577	20566	2.56424	1	0.183365	0.172567
GOTERM_BP_FAT	GO:0090103~cochlea morphogenesis	3	1.89873	0.0161208	ENSRNOG00000011947, ENSRNOG00000004578, ENSRNOG00000015618	139	29	20566	15.3059	1	0.184237	0.173388
GOTERM_BP_FAT	GO:0007263~nitric oxide mediated signal transduction	3	1.89873	0.0161208	ENSRNOG00000043098, ENSRNOG00000012302, ENSRNOG00000025764, ENSRNOG00000038047	139	29	20566	15.3059	1	0.184237	0.173388
GOTERM_BP_FAT	GO:0007178~cell surface receptor protein serine/threonine kinase signaling pathway	6	3.79747	0.0162046	ENSRNOG00000007159, ENSRNOG00000016538, ENSRNOG00000015618, ENSRNOG00000020652, ENSRNOG00000006462, ENSRNOG00000056940	139	219	20566	4.05361	1	0.18461	0.173738
GOTERM_BP_FAT	GO:0061041~regulation of wound healing	5	3.16456	0.0165557	ENSRNOG00000007159, ENSRNOG00000065098, ENSRNOG00000014837, ENSRNOG00000007078, ENSRNOG00000024243	139	145	20566	5.10196	1	0.187423	0.176386
GOTERM_BP_FAT	GO:0010595~positive regulation of endothelial cell migration	5	3.16456	0.0165557	ENSRNOG00000065098, ENSRNOG00000013973, ENSRNOG00000015618, ENSRNOG00000003715, ENSRNOG00000020652	139	145	20566	5.10196	1	0.187423	0.176386
GOTERM_BP_FAT	GO:0048598~embryonic morphogenesis	11	6.96203	0.0166088	ENSRNOG00000011947, ENSRNOG00000022283, ENSRNOG00000027030, ENSRNOG00000004578, ENSRNOG00000017539, ENSRNOG00000016538, ENSRNOG00000020579, ENSRNOG00000015618, ENSRNOG00000020652, ENSRNOG00000014395, ENSRNOG00000056940	139	681	20566	2.3899	1	0.187435	0.176397
GOTERM_BP_FAT	GO:0002521~leukocyte differentiation	9	5.6962	0.0167336	ENSRNOG00000016456, ENSRNOG00000007159, ENSRNOG00000000321, ENSRNOG00000065098, ENSRNOG00000032708, ENSRNOG00000020652, ENSRNOG00000014395, ENSRNOG00000007078, ENSRNOG00000056940	139	485	20566	2.74559	1	0.187667	0.176615
GOTERM_BP_FAT	GO:0030003~intracellular monoatomic cation homeostasis	9	5.6962	0.0167336	ENSRNOG00000001165, ENSRNOG00000021260, ENSRNOG00000007159, ENSRNOG00000014149, ENSRNOG00000016769, ENSRNOG00000043098, ENSRNOG00000015618, ENSRNOG00000025764, ENSRNOG00000020652, ENSRNOG00000038047	139	485	20566	2.74559	1	0.187667	0.176615
GOTERM_BP_FAT	GO:1901201~regulation of extracellular matrix assembly	3	1.89873	0.0171972	ENSRNOG00000008678, ENSRNOG00000004854, ENSRNOG00000020652	139	30	20566	14.7957	1	0.19069	0.17946
GOTERM_BP_FAT	GO:0045742~positive regulation of epidermal growth factor receptor signaling pathway	3	1.89873	0.0171972	ENSRNOG00000017539, ENSRNOG00000017164, ENSRNOG00000020652	139	30	20566	14.7957	1	0.19069	0.17946
GOTERM_BP_FAT	GO:0034331~cell junction maintenance	4	2.53165	0.0172402	ENSRNOG00000013072, ENSRNOG00000030714, ENSRNOG00000016408, ENSRNOG00000007057	139	81	20566	7.30651	1	0.19069	0.17946
GOTERM_BP_FAT	GO:0046635~positive regulation of alpha-beta T cell activation	4	2.53165	0.0172402	ENSRNOG00000065254, ENSRNOG00000000321, ENSRNOG00000032708, ENSRNOG00000014395	139	81	20566	7.30651	1	0.19069	0.17946
GOTERM_BP_FAT	GO:1904035~regulation of epithelial cell apoptotic process	5	3.16456	0.0173353	ENSRNOG00000007159, ENSRNOG00000054957, ENSRNOG00000007706, ENSRNOG00000020652, ENSRNOG00000004473	139	147	20566	5.03255	1	0.19069	0.17946
GOTERM_BP_FAT	GO:0090090~negative regulation of canonical Wnt signaling pathway	5	3.16456	0.0173353	ENSRNOG00000004578, ENSRNOG00000054957, ENSRNOG00000002548, ENSRNOG00000015618, ENSRNOG00000014395	139	147	20566	5.03255	1	0.19069	0.17946
GOTERM_BP_FAT	GO:0050863~regulation of T cell activation	8	5.06329	0.0173739	ENSRNOG00000007159, ENSRNOG00000065254, ENSRNOG00000049491, ENSRNOG00000000321, ENSRNOG00000065098, ENSRNOG00000032708, ENSRNOG00000020652, ENSRNOG00000014395	139	395	20566	2.99659	1	0.19069	0.17946
GOTERM_BP_FAT	GO:0007565~female pregnancy	7	4.43038	0.017587	ENSRNOG00000007159, ENSRNOG00000027030, ENSRNOG00000017539, ENSRNOG00000054957, ENSRNOG00000016827, ENSRNOG00000020652, ENSRNOG00000056940	139	307	20566	3.37361	1	0.192442	0.181109
GOTERM_BP_FAT	GO:0031346~positive regulation of cell projection organization	9	5.6962	0.0178763	ENSRNOG00000007687, ENSRNOG00000013072, ENSRNOG00000000321, ENSRNOG00000065098, ENSRNOG00000013973, ENSRNOG00000002548, ENSRNOG00000003172, ENSRNOG00000008334, ENSRNOG00000015618	139	491	20566	2.71204	1	0.194696	0.183231
GOTERM_BP_FAT	GO:0060284~regulation of cell development	14	8.86076	0.0179863	ENSRNOG00000050792, ENSRNOG00000007687, ENSRNOG00000000321, ENSRNOG00000015052, ENSRNOG00000016099, ENSRNOG00000014395, ENSRNOG00000016456, ENSRNOG00000013072, ENSRNOG00000065098, ENSRNOG00000049949, ENSRNOG00000015318, ENSRNOG00000003172, ENSRNOG00000020652, ENSRNOG00000015618	139	1007	20566	2.057	1	0.194696	0.183231
GOTERM_BP_FAT	GO:0042471~ear morphogenesis	5	3.16456	0.0180508	ENSRNOG00000011947, ENSRNOG00000022283, ENSRNOG00000004578, ENSRNOG00000016538, ENSRNOG00000015618	139	149	20566	4.96499	1	0.194696	0.183231
GOTERM_BP_FAT	GO:0048771~tissue remodeling	5	3.16456	0.0180508	ENSRNOG00000007159, ENSRNOG00000004578, ENSRNOG00000017539, ENSRNOG00000054957, ENSRNOG00000017208	139	149	20566	4.96499	1	0.194696	0.183231
GOTERM_BP_FAT	GO:0006915~apoptotic process	14	8.86076	0.0182514	ENSRNOG00000027990, ENSRNOG00000000321, ENSRNOG00000014395, ENSRNOG00000053047, ENSRNOG00000016456, ENSRNOG00000013973, ENSRNOG00000065098, ENSRNOG00000017539, ENSRNOG00000005053, ENSRNOG00000020652, ENSRNOG00000015618, ENSRNOG00000004473, ENSRNOG00000006462, ENSRNOG00000040287	139	1009	20566	2.05292	1	0.194696	0.183231
GOTERM_BP_FAT	GO:0060907~positive regulation of macrophage cytokine production	3	1.89873	0.0183033	ENSRNOG00000007687, ENSRNOG00000015618, ENSRNOG00000006033	139	31	20566	14.3184	1	0.194696	0.183231
GOTERM_BP_FAT	GO:0030212~hyaluronan metabolic process	3	1.89873	0.0183033	ENSRNOG00000050792, ENSRNOG00000004854, ENSRNOG00000020652	139	31	20566	14.3184	1	0.194696	0.183231
GOTERM_BP_FAT	GO:0032879~regulation of localization	26	16.4557	0.0183776	ENSRNOG00000050792, ENSRNOG00000011947, ENSRNOG00000010999, ENSRNOG00000054957, ENSRNOG00000004678, ENSRNOG00000007706, ENSRNOG00000015156, ENSRNOG00000016688, ENSRNOG00000013973, ENSRNOG00000014149, ENSRNOG00000065098, ENSRNOG00000017539, ENSRNOG00000016769, ENSRNOG00000043044, ENSRNOG00000008334, ENSRNOG00000016827, ENSRNOG00000015618, ENSRNOG00000007159, ENSRNOG00000030714, ENSRNOG00000013238,…	139	2420	20566	1.58962	1	0.194696	0.183231
GOTERM_BP_FAT	GO:0006952~defense response	18	11.3924	0.018381	ENSRNOG00000007159, ENSRNOG00000000321, ENSRNOG00000027030, ENSRNOG00000008943, ENSRNOG00000017164, ENSRNOG00000015052, ENSRNOG00000000704, ENSRNOG00000068306, ENSRNOG00000018434, ENSRNOG00000016456, ENSRNOG00000012280, ENSRNOG00000013973, ENSRNOG00000065098, ENSRNOG00000043098, ENSRNOG00000032708, ENSRNOG00000020652, ENSRNOG00000015618, ENSRNOG00000006033	139	1460	20566	1.82413	1	0.194696	0.183231
GOTERM_BP_FAT	GO:0032722~positive regulation of chemokine production	4	2.53165	0.018388	ENSRNOG00000016456, ENSRNOG00000065098, ENSRNOG00000015618, ENSRNOG00000020652	139	83	20566	7.13045	1	0.194696	0.183231
GOTERM_BP_FAT	GO:0001837~epithelial to mesenchymal transition	4	2.53165	0.018388	ENSRNOG00000004854, ENSRNOG00000015318, ENSRNOG00000015618, ENSRNOG00000020652	139	83	20566	7.13045	1	0.194696	0.183231
GOTERM_BP_FAT	GO:0031347~regulation of defense response	13	8.22785	0.0185497	ENSRNOG00000050792, ENSRNOG00000003486, ENSRNOG00000011947, ENSRNOG00000007687, ENSRNOG00000000321, ENSRNOG00000008943, ENSRNOG00000065254, ENSRNOG00000016456, ENSRNOG00000065098, ENSRNOG00000014837, ENSRNOG00000020652, ENSRNOG00000015618, ENSRNOG00000007078	139	903	20566	2.13005	1	0.195454	0.183944
GOTERM_BP_FAT	GO:0043627~response to estrogen	5	3.16456	0.018599	ENSRNOG00000015156, ENSRNOG00000000321, ENSRNOG00000015052, ENSRNOG00000014395, ENSRNOG00000056940	139	150	20566	4.93189	1	0.195454	0.183944
GOTERM_BP_FAT	GO:0048660~regulation of smooth muscle cell proliferation	6	3.79747	0.0186224	ENSRNOG00000017539, ENSRNOG00000020652, ENSRNOG00000014371, ENSRNOG00000004473, ENSRNOG00000054212, ENSRNOG00000007078	139	227	20566	3.91075	1	0.195454	0.183944
GOTERM_BP_FAT	GO:0006873~intracellular monoatomic ion homeostasis	9	5.6962	0.0188706	ENSRNOG00000001165, ENSRNOG00000021260, ENSRNOG00000007159, ENSRNOG00000014149, ENSRNOG00000016769, ENSRNOG00000043098, ENSRNOG00000015618, ENSRNOG00000025764, ENSRNOG00000020652, ENSRNOG00000038047	139	496	20566	2.6847	1	0.197483	0.185854
GOTERM_BP_FAT	GO:0003151~outflow tract morphogenesis	4	2.53165	0.0189774	ENSRNOG00000014149, ENSRNOG00000015318, ENSRNOG00000015618, ENSRNOG00000056940	139	84	20566	7.04556	1	0.198025	0.186364
GOTERM_BP_FAT	GO:1901186~positive regulation of ERBB signaling pathway	3	1.89873	0.0194388	ENSRNOG00000017539, ENSRNOG00000017164, ENSRNOG00000020652	139	32	20566	13.871	1	0.20167	0.189794
GOTERM_BP_FAT	GO:0050765~negative regulation of phagocytosis	3	1.89873	0.0194388	ENSRNOG00000065098, ENSRNOG00000043044, ENSRNOG00000020652	139	32	20566	13.871	1	0.20167	0.189794
GOTERM_BP_FAT	GO:0001570~vasculogenesis	4	2.53165	0.0195773	ENSRNOG00000027030, ENSRNOG00000004854, ENSRNOG00000020652, ENSRNOG00000056940	139	85	20566	6.96267	1	0.202523	0.190597
GOTERM_BP_FAT	GO:0002244~hematopoietic progenitor cell differentiation	5	3.16456	0.0197686	ENSRNOG00000011947, ENSRNOG00000065098, ENSRNOG00000020652, ENSRNOG00000053047, ENSRNOG00000056940	139	153	20566	4.83519	1	0.203917	0.191909
GOTERM_BP_FAT	GO:0051246~regulation of protein metabolic process	24	15.1899	0.0203499	ENSRNOG00000010999, ENSRNOG00000007687, ENSRNOG00000000321, ENSRNOG00000004678, ENSRNOG00000000700, ENSRNOG00000007706, ENSRNOG00000030210, ENSRNOG00000057557, ENSRNOG00000016456, ENSRNOG00000015654, ENSRNOG00000012280, ENSRNOG00000065098, ENSRNOG00000017539, ENSRNOG00000017208, ENSRNOG00000016408, ENSRNOG00000005053, ENSRNOG00000003172, ENSRNOG00000020652, ENSRNOG00000015618, ENSRNOG00000023356,…	139	2195	20566	1.61775	1	0.209313	0.196987
GOTERM_BP_FAT	GO:0010893~positive regulation of steroid biosynthetic process	3	1.89873	0.0206031	ENSRNOG00000014149, ENSRNOG00000015052, ENSRNOG00000004473	139	33	20566	13.4506	1	0.210713	0.198305
GOTERM_BP_FAT	GO:0033688~regulation of osteoblast proliferation	3	1.89873	0.0206031	ENSRNOG00000004578, ENSRNOG00000002548, ENSRNOG00000000700	139	33	20566	13.4506	1	0.210713	0.198305
GOTERM_BP_FAT	GO:0040008~regulation of growth	11	6.96203	0.0207631	ENSRNOG00000008529, ENSRNOG00000015654, ENSRNOG00000007687, ENSRNOG00000013072, ENSRNOG00000014149, ENSRNOG00000043098, ENSRNOG00000015618, ENSRNOG00000025764, ENSRNOG00000020652, ENSRNOG00000038047, ENSRNOG00000007078, ENSRNOG00000056940	139	706	20566	2.30528	1	0.211748	0.199279
GOTERM_BP_FAT	GO:0009891~positive regulation of biosynthetic process	30	18.9873	0.021235	ENSRNOG00000007687, ENSRNOG00000054957, ENSRNOG00000004854, ENSRNOG00000015052, ENSRNOG00000053047, ENSRNOG00000015156, ENSRNOG00000065254, ENSRNOG00000013973, ENSRNOG00000014149, ENSRNOG00000065098, ENSRNOG00000016769, ENSRNOG00000015318, ENSRNOG00000043044, ENSRNOG00000016827, ENSRNOG00000015618, ENSRNOG00000029078, ENSRNOG00000004473, ENSRNOG00000065214, ENSRNOG00000006033, ENSRNOG00000007159,…	139	2956	20566	1.50159	1	0.21595	0.203232
GOTERM_BP_FAT	GO:0009636~response to toxic substance	7	4.43038	0.0216585	ENSRNOG00000013973, ENSRNOG00000008943, ENSRNOG00000043098, ENSRNOG00000012302, ENSRNOG00000015052, ENSRNOG00000025764, ENSRNOG00000038047, ENSRNOG00000040287	139	322	20566	3.21645	1	0.219018	0.206121
GOTERM_BP_FAT	GO:0002764~immune response-regulating signaling pathway	7	4.43038	0.0216585	ENSRNOG00000003486, ENSRNOG00000011947, ENSRNOG00000065254, ENSRNOG00000004405, ENSRNOG00000013886, ENSRNOG00000032708, ENSRNOG00000000704	139	322	20566	3.21645	1	0.219018	0.206121
GOTERM_BP_FAT	GO:0048841~regulation of axon extension involved in axon guidance	3	1.89873	0.0217958	ENSRNOG00000007687, ENSRNOG00000013072, ENSRNOG00000015618	139	34	20566	13.055	1	0.219257	0.206345
GOTERM_BP_FAT	GO:0080134~regulation of response to stress	18	11.3924	0.0218039	ENSRNOG00000050792, ENSRNOG00000003486, ENSRNOG00000011947, ENSRNOG00000010977, ENSRNOG00000007159, ENSRNOG00000007687, ENSRNOG00000000321, ENSRNOG00000008943, ENSRNOG00000065254, ENSRNOG00000016456, ENSRNOG00000065098, ENSRNOG00000014837, ENSRNOG00000020652, ENSRNOG00000027513, ENSRNOG00000015618, ENSRNOG00000007078, ENSRNOG00000024243, ENSRNOG00000002471	139	1489	20566	1.7886	1	0.219257	0.206345
GOTERM_BP_FAT	GO:0001838~embryonic epithelial tube formation	5	3.16456	0.0219535	ENSRNOG00000027030, ENSRNOG00000004578, ENSRNOG00000015618, ENSRNOG00000020652, ENSRNOG00000056940	139	158	20566	4.68218	1	0.220146	0.207182
GOTERM_BP_FAT	GO:0050868~negative regulation of T cell activation	5	3.16456	0.0224013	ENSRNOG00000000321, ENSRNOG00000065098, ENSRNOG00000032708, ENSRNOG00000020652, ENSRNOG00000014395	139	159	20566	4.65273	1	0.224013	0.210821
GOTERM_BP_FAT	GO:0002768~immune response-regulating cell surface receptor signaling pathway	6	3.79747	0.0226769	ENSRNOG00000003486, ENSRNOG00000065254, ENSRNOG00000004405, ENSRNOG00000013886, ENSRNOG00000032708, ENSRNOG00000000704	139	239	20566	3.7144	1	0.225848	0.212548
GOTERM_BP_FAT	GO:0051129~negative regulation of cellular component organization	12	7.59494	0.0227103	ENSRNOG00000007687, ENSRNOG00000065098, ENSRNOG00000008678, ENSRNOG00000017208, ENSRNOG00000013238, ENSRNOG00000000479, ENSRNOG00000043044, ENSRNOG00000027513, ENSRNOG00000015618, ENSRNOG00000020652, ENSRNOG00000004473, ENSRNOG00000053047	139	822	20566	2.15995	1	0.225848	0.212548
GOTERM_BP_FAT	GO:2000178~negative regulation of neural precursor cell proliferation	3	1.89873	0.0230166	ENSRNOG00000000321, ENSRNOG00000015618, ENSRNOG00000020652	139	35	20566	12.682	1	0.228264	0.214822
GOTERM_BP_FAT	GO:0048638~regulation of developmental growth	8	5.06329	0.023647	ENSRNOG00000008529, ENSRNOG00000015654, ENSRNOG00000007687, ENSRNOG00000013072, ENSRNOG00000014149, ENSRNOG00000015618, ENSRNOG00000007078, ENSRNOG00000056940	139	421	20566	2.81153	1	0.233872	0.220099
GOTERM_BP_FAT	GO:0046686~response to cadmium ion	4	2.53165	0.0240678	ENSRNOG00000017539, ENSRNOG00000043098, ENSRNOG00000015052, ENSRNOG00000025764, ENSRNOG00000038047	139	92	20566	6.43291	1	0.237381	0.223402
GOTERM_BP_FAT	GO:0045940~positive regulation of steroid metabolic process	3	1.89873	0.0242649	ENSRNOG00000014149, ENSRNOG00000015052, ENSRNOG00000004473	139	36	20566	12.3297	1	0.238021	0.224004
GOTERM_BP_FAT	GO:0002837~regulation of immune response to tumor cell	3	1.89873	0.0242649	ENSRNOG00000000321, ENSRNOG00000065098, ENSRNOG00000020652	139	36	20566	12.3297	1	0.238021	0.224004
GOTERM_BP_FAT	GO:0001817~regulation of cytokine production	13	8.22785	0.0244519	ENSRNOG00000007159, ENSRNOG00000007687, ENSRNOG00000000321, ENSRNOG00000017164, ENSRNOG00000000704, ENSRNOG00000065254, ENSRNOG00000016456, ENSRNOG00000065098, ENSRNOG00000020652, ENSRNOG00000015618, ENSRNOG00000007078, ENSRNOG00000040287, ENSRNOG00000006033	139	940	20566	2.04621	1	0.239203	0.225117
GOTERM_BP_FAT	GO:0044703~multi-organism reproductive process	7	4.43038	0.0247018	ENSRNOG00000007159, ENSRNOG00000027030, ENSRNOG00000017539, ENSRNOG00000054957, ENSRNOG00000016827, ENSRNOG00000020652, ENSRNOG00000056940	139	332	20566	3.11957	1	0.240644	0.226473
GOTERM_BP_FAT	GO:0014911~positive regulation of smooth muscle cell migration	4	2.53165	0.024751	ENSRNOG00000065098, ENSRNOG00000004854, ENSRNOG00000040287, ENSRNOG00000007078	139	93	20566	6.36373	1	0.240644	0.226473
GOTERM_BP_FAT	GO:0008219~cell death	14	8.86076	0.0248665	ENSRNOG00000027990, ENSRNOG00000000321, ENSRNOG00000014395, ENSRNOG00000053047, ENSRNOG00000016456, ENSRNOG00000013973, ENSRNOG00000065098, ENSRNOG00000017539, ENSRNOG00000005053, ENSRNOG00000020652, ENSRNOG00000015618, ENSRNOG00000004473, ENSRNOG00000006462, ENSRNOG00000040287	139	1053	20566	1.96714	1	0.240644	0.226473
GOTERM_BP_FAT	GO:0012501~programmed cell death	14	8.86076	0.0248665	ENSRNOG00000027990, ENSRNOG00000000321, ENSRNOG00000014395, ENSRNOG00000053047, ENSRNOG00000016456, ENSRNOG00000013973, ENSRNOG00000065098, ENSRNOG00000017539, ENSRNOG00000005053, ENSRNOG00000020652, ENSRNOG00000015618, ENSRNOG00000004473, ENSRNOG00000006462, ENSRNOG00000040287	139	1053	20566	1.96714	1	0.240644	0.226473
GOTERM_BP_FAT	GO:1902533~positive regulation of intracellular signal transduction	16	10.1266	0.025085	ENSRNOG00000011947, ENSRNOG00000010977, ENSRNOG00000007159, ENSRNOG00000007687, ENSRNOG00000000321, ENSRNOG00000011821, ENSRNOG00000012302, ENSRNOG00000014371, ENSRNOG00000056940, ENSRNOG00000015654, ENSRNOG00000065098, ENSRNOG00000017208, ENSRNOG00000013922, ENSRNOG00000020652, ENSRNOG00000015618, ENSRNOG00000001295	139	1281	20566	1.84802	1	0.242063	0.227808
GOTERM_BP_FAT	GO:0072175~epithelial tube formation	5	3.16456	0.0252242	ENSRNOG00000027030, ENSRNOG00000004578, ENSRNOG00000015618, ENSRNOG00000020652, ENSRNOG00000056940	139	165	20566	4.48354	1	0.242063	0.227808
GOTERM_BP_FAT	GO:0050729~positive regulation of inflammatory response	5	3.16456	0.0252242	ENSRNOG00000016456, ENSRNOG00000000321, ENSRNOG00000015618, ENSRNOG00000020652, ENSRNOG00000007078	139	165	20566	4.48354	1	0.242063	0.227808
GOTERM_BP_FAT	GO:0010243~response to organonitrogen compound	17	10.7595	0.0252822	ENSRNOG00000007159, ENSRNOG00000027030, ENSRNOG00000054957, ENSRNOG00000008943, ENSRNOG00000015052, ENSRNOG00000007706, ENSRNOG00000014371, ENSRNOG00000015156, ENSRNOG00000015654, ENSRNOG00000013973, ENSRNOG00000014149, ENSRNOG00000065098, ENSRNOG00000017539, ENSRNOG00000032708, ENSRNOG00000020652, ENSRNOG00000004473, ENSRNOG00000040287	139	1398	20566	1.79919	1	0.242063	0.227808
GOTERM_BP_FAT	GO:0071103~DNA conformation change	4	2.53165	0.0254446	ENSRNOG00000065098, ENSRNOG00000027513, ENSRNOG00000053047, ENSRNOG00000002471	139	94	20566	6.29604	1	0.242972	0.228664
GOTERM_BP_FAT	GO:0002834~regulation of response to tumor cell	3	1.89873	0.0255404	ENSRNOG00000000321, ENSRNOG00000065098, ENSRNOG00000020652	139	37	20566	11.9965	1	0.243242	0.228918
GOTERM_BP_FAT	GO:0010594~regulation of endothelial cell migration	6	3.79747	0.0256753	ENSRNOG00000065098, ENSRNOG00000013973, ENSRNOG00000003172, ENSRNOG00000015618, ENSRNOG00000003715, ENSRNOG00000020652	139	247	20566	3.59409	1	0.243882	0.22952
GOTERM_BP_FAT	GO:0045664~regulation of neuron differentiation	6	3.79747	0.0260671	ENSRNOG00000000321, ENSRNOG00000068914, ENSRNOG00000015318, ENSRNOG00000016099, ENSRNOG00000014395, ENSRNOG00000001295	139	248	20566	3.5796	1	0.246804	0.23227
GOTERM_BP_FAT	GO:0002720~positive regulation of cytokine production involved in immune response	4	2.53165	0.0261486	ENSRNOG00000065254, ENSRNOG00000007687, ENSRNOG00000015618, ENSRNOG00000006033	139	95	20566	6.22976	1	0.246804	0.23227
GOTERM_BP_FAT	GO:0017015~regulation of transforming growth factor beta receptor signaling pathway	5	3.16456	0.0262211	ENSRNOG00000068914, ENSRNOG00000016538, ENSRNOG00000050404, ENSRNOG00000020652, ENSRNOG00000056940	139	167	20566	4.42985	1	0.246804	0.23227
GOTERM_BP_FAT	GO:0048562~embryonic organ morphogenesis	7	4.43038	0.0263257	ENSRNOG00000011947, ENSRNOG00000022283, ENSRNOG00000004578, ENSRNOG00000016538, ENSRNOG00000015618, ENSRNOG00000014395, ENSRNOG00000056940	139	337	20566	3.07329	1	0.246804	0.23227
GOTERM_BP_FAT	GO:0090596~sensory organ morphogenesis	7	4.43038	0.0263257	ENSRNOG00000011947, ENSRNOG00000022283, ENSRNOG00000004578, ENSRNOG00000016538, ENSRNOG00000015618, ENSRNOG00000014395, ENSRNOG00000056940	139	337	20566	3.07329	1	0.246804	0.23227
GOTERM_BP_FAT	GO:0060741~prostate gland stromal morphogenesis	2	1.26582	0.0265734	ENSRNOG00000027990, ENSRNOG00000016099	139	4	20566	73.9784	1	0.248478	0.233846
GOTERM_BP_FAT	GO:0097190~apoptotic signaling pathway	7	4.43038	0.0266589	ENSRNOG00000027990, ENSRNOG00000016456, ENSRNOG00000000321, ENSRNOG00000013973, ENSRNOG00000020652, ENSRNOG00000040287, ENSRNOG00000006462	139	338	20566	3.06419	1	0.248632	0.23399
GOTERM_BP_FAT	GO:0043408~regulation of MAPK cascade	11	6.96203	0.0271336	ENSRNOG00000010977, ENSRNOG00000007159, ENSRNOG00000015654, ENSRNOG00000007687, ENSRNOG00000000321, ENSRNOG00000065098, ENSRNOG00000054957, ENSRNOG00000017208, ENSRNOG00000013922, ENSRNOG00000015618, ENSRNOG00000020652	139	738	20566	2.20532	1	0.252207	0.237354
GOTERM_BP_FAT	GO:0050671~positive regulation of lymphocyte proliferation	5	3.16456	0.0272523	ENSRNOG00000065254, ENSRNOG00000049491, ENSRNOG00000000321, ENSRNOG00000065098, ENSRNOG00000057557	139	169	20566	4.37742	1	0.252207	0.237354
GOTERM_BP_FAT	GO:0045598~regulation of fat cell differentiation	5	3.16456	0.0272523	ENSRNOG00000015618, ENSRNOG00000020652, ENSRNOG00000016099, ENSRNOG00000000704, ENSRNOG00000007078	139	169	20566	4.37742	1	0.252207	0.237354
GOTERM_BP_FAT	GO:0048514~blood vessel morphogenesis	8	5.06329	0.0276032	ENSRNOG00000027030, ENSRNOG00000017208, ENSRNOG00000004854, ENSRNOG00000003715, ENSRNOG00000020652, ENSRNOG00000014371, ENSRNOG00000040287, ENSRNOG00000056940	139	435	20566	2.72105	1	0.254232	0.23926
GOTERM_BP_FAT	GO:0014074~response to purine-containing compound	6	3.79747	0.0276726	ENSRNOG00000007159, ENSRNOG00000008943, ENSRNOG00000015052, ENSRNOG00000007706, ENSRNOG00000004473, ENSRNOG00000040287	139	252	20566	3.52278	1	0.254232	0.23926
GOTERM_BP_FAT	GO:0072073~kidney epithelium development	5	3.16456	0.0277536	ENSRNOG00000000321, ENSRNOG00000016812, ENSRNOG00000015318, ENSRNOG00000020652, ENSRNOG00000014395	139	170	20566	4.35167	1	0.254232	0.23926
GOTERM_BP_FAT	GO:1903844~regulation of cellular response to transforming growth factor beta stimulus	5	3.16456	0.0277536	ENSRNOG00000068914, ENSRNOG00000016538, ENSRNOG00000050404, ENSRNOG00000020652, ENSRNOG00000056940	139	170	20566	4.35167	1	0.254232	0.23926
GOTERM_BP_FAT	GO:0014009~glial cell proliferation	3	1.89873	0.0281712	ENSRNOG00000016456, ENSRNOG00000008943, ENSRNOG00000021087	139	39	20566	11.3813	1	0.256102	0.241021
GOTERM_BP_FAT	GO:0002478~antigen processing and presentation of exogenous peptide antigen	3	1.89873	0.0281712	ENSRNOG00000065254, ENSRNOG00000049491, ENSRNOG00000032708	139	39	20566	11.3813	1	0.256102	0.241021
GOTERM_BP_FAT	GO:0044849~estrous cycle	3	1.89873	0.0281712	ENSRNOG00000004854, ENSRNOG00000015618, ENSRNOG00000040287	139	39	20566	11.3813	1	0.256102	0.241021
GOTERM_BP_FAT	GO:0043954~cellular component maintenance	4	2.53165	0.0283229	ENSRNOG00000013072, ENSRNOG00000030714, ENSRNOG00000016408, ENSRNOG00000007057	139	98	20566	6.03905	1	0.256832	0.241708
GOTERM_BP_FAT	GO:0030111~regulation of Wnt signaling pathway	7	4.43038	0.0287166	ENSRNOG00000004578, ENSRNOG00000054957, ENSRNOG00000002548, ENSRNOG00000015618, ENSRNOG00000020652, ENSRNOG00000014395, ENSRNOG00000007078	139	344	20566	3.01075	1	0.258665	0.243433
GOTERM_BP_FAT	GO:0060560~developmental growth involved in morphogenesis	5	3.16456	0.0287406	ENSRNOG00000007687, ENSRNOG00000002548, ENSRNOG00000015618, ENSRNOG00000020652, ENSRNOG00000001295	139	172	20566	4.30107	1	0.258665	0.243433
GOTERM_BP_FAT	GO:0032946~positive regulation of mononuclear cell proliferation	5	3.16456	0.0287406	ENSRNOG00000065254, ENSRNOG00000049491, ENSRNOG00000000321, ENSRNOG00000065098, ENSRNOG00000057557	139	172	20566	4.30107	1	0.258665	0.243433
GOTERM_BP_FAT	GO:0030203~glycosaminoglycan metabolic process	4	2.53165	0.0290684	ENSRNOG00000050792, ENSRNOG00000004854, ENSRNOG00000012698, ENSRNOG00000020652	139	99	20566	5.97805	1	0.259677	0.244385
GOTERM_BP_FAT	GO:1990138~neuron projection extension	4	2.53165	0.0290684	ENSRNOG00000007687, ENSRNOG00000002548, ENSRNOG00000015618, ENSRNOG00000001295	139	99	20566	5.97805	1	0.259677	0.244385
GOTERM_BP_FAT	GO:0044706~multi-multicellular organism process	7	4.43038	0.0290694	ENSRNOG00000007159, ENSRNOG00000027030, ENSRNOG00000017539, ENSRNOG00000054957, ENSRNOG00000016827, ENSRNOG00000020652, ENSRNOG00000056940	139	345	20566	3.00202	1	0.259677	0.244385
GOTERM_BP_FAT	GO:0016055~Wnt signaling pathway	6	3.79747	0.0293399	ENSRNOG00000004578, ENSRNOG00000054957, ENSRNOG00000015618, ENSRNOG00000007706, ENSRNOG00000020652, ENSRNOG00000007078	139	256	20566	3.46774	1	0.261444	0.246048
GOTERM_BP_FAT	GO:0050808~synapse organization	8	5.06329	0.0294291	ENSRNOG00000013072, ENSRNOG00000030714, ENSRNOG00000017459, ENSRNOG00000017539, ENSRNOG00000049949, ENSRNOG00000025612, ENSRNOG00000007057, ENSRNOG00000024243	139	441	20566	2.68402	1	0.261592	0.246187
GOTERM_BP_FAT	GO:0060485~mesenchyme development	6	3.79747	0.0297664	ENSRNOG00000007687, ENSRNOG00000004854, ENSRNOG00000015318, ENSRNOG00000015618, ENSRNOG00000020652, ENSRNOG00000056940	139	257	20566	3.45425	1	0.263802	0.248267
GOTERM_BP_FAT	GO:0002062~chondrocyte differentiation	4	2.53165	0.0298243	ENSRNOG00000012920, ENSRNOG00000012698, ENSRNOG00000020652, ENSRNOG00000014395	139	100	20566	5.91827	1	0.263802	0.248267
GOTERM_BP_FAT	GO:0048002~antigen processing and presentation of peptide antigen	4	2.53165	0.0305905	ENSRNOG00000065254, ENSRNOG00000049491, ENSRNOG00000032708, ENSRNOG00000032664	139	101	20566	5.85968	1	0.269397	0.253532
GOTERM_BP_FAT	GO:0141124~intracellular signaling cassette	12	7.59494	0.0307048	ENSRNOG00000011947, ENSRNOG00000000321, ENSRNOG00000027030, ENSRNOG00000012302, ENSRNOG00000014371, ENSRNOG00000038047, ENSRNOG00000054212, ENSRNOG00000015156, ENSRNOG00000017767, ENSRNOG00000043098, ENSRNOG00000013922, ENSRNOG00000015618, ENSRNOG00000025764	139	862	20566	2.05972	1	0.269397	0.253532
GOTERM_BP_FAT	GO:0030099~myeloid cell differentiation	7	4.43038	0.0308766	ENSRNOG00000011947, ENSRNOG00000016456, ENSRNOG00000007159, ENSRNOG00000065098, ENSRNOG00000020652, ENSRNOG00000007078, ENSRNOG00000056940	139	350	20566	2.95914	1	0.269397	0.253532
GOTERM_BP_FAT	GO:0055094~response to lipoprotein particle	3	1.89873	0.0309058	ENSRNOG00000017539, ENSRNOG00000020652, ENSRNOG00000014371	139	41	20566	10.8261	1	0.269397	0.253532
GOTERM_BP_FAT	GO:0035567~non-canonical Wnt signaling pathway	3	1.89873	0.0309058	ENSRNOG00000004578, ENSRNOG00000054957, ENSRNOG00000015618	139	41	20566	10.8261	1	0.269397	0.253532
GOTERM_BP_FAT	GO:0071404~cellular response to low-density lipoprotein particle stimulus	3	1.89873	0.0309058	ENSRNOG00000017539, ENSRNOG00000020652, ENSRNOG00000014371	139	41	20566	10.8261	1	0.269397	0.253532
GOTERM_BP_FAT	GO:0120162~positive regulation of cold-induced thermogenesis	4	2.53165	0.0313671	ENSRNOG00000013973, ENSRNOG00000004473, ENSRNOG00000057557, ENSRNOG00000000704	139	102	20566	5.80223	1	0.272757	0.256695
GOTERM_BP_FAT	GO:1903038~negative regulation of leukocyte cell-cell adhesion	5	3.16456	0.0315303	ENSRNOG00000000321, ENSRNOG00000065098, ENSRNOG00000032708, ENSRNOG00000020652, ENSRNOG00000014395	139	177	20566	4.17957	1	0.273331	0.257235
GOTERM_BP_FAT	GO:0104004~cellular response to environmental stimulus	8	5.06329	0.0316608	ENSRNOG00000027990, ENSRNOG00000016456, ENSRNOG00000013973, ENSRNOG00000017539, ENSRNOG00000043044, ENSRNOG00000026953, ENSRNOG00000020652, ENSRNOG00000038784	139	448	20566	2.64209	1	0.273331	0.257235
GOTERM_BP_FAT	GO:0071214~cellular response to abiotic stimulus	8	5.06329	0.0316608	ENSRNOG00000027990, ENSRNOG00000016456, ENSRNOG00000013973, ENSRNOG00000017539, ENSRNOG00000043044, ENSRNOG00000026953, ENSRNOG00000020652, ENSRNOG00000038784	139	448	20566	2.64209	1	0.273331	0.257235
GOTERM_BP_FAT	GO:0034341~response to type II interferon	5	3.16456	0.0326615	ENSRNOG00000007159, ENSRNOG00000065098, ENSRNOG00000032708, ENSRNOG00000015052, ENSRNOG00000015618	139	179	20566	4.13287	1	0.281093	0.264539
GOTERM_BP_FAT	GO:0048585~negative regulation of response to stimulus	21	13.2911	0.033097	ENSRNOG00000050792, ENSRNOG00000007159, ENSRNOG00000007687, ENSRNOG00000000321, ENSRNOG00000027030, ENSRNOG00000054957, ENSRNOG00000004578, ENSRNOG00000013238, ENSRNOG00000002548, ENSRNOG00000050404, ENSRNOG00000007706, ENSRNOG00000014395, ENSRNOG00000065254, ENSRNOG00000016456, ENSRNOG00000017539, ENSRNOG00000015318, ENSRNOG00000020652, ENSRNOG00000027513, ENSRNOG00000015618, ENSRNOG00000024243,…	139	1929	20566	1.61073	1	0.281093	0.264539
GOTERM_BP_FAT	GO:0061643~chemorepulsion of axon	2	1.26582	0.0331065	ENSRNOG00000013072, ENSRNOG00000015618	139	5	20566	59.1827	1	0.281093	0.264539
GOTERM_BP_FAT	GO:0060364~frontal suture morphogenesis	2	1.26582	0.0331065	ENSRNOG00000020652, ENSRNOG00000014395	139	5	20566	59.1827	1	0.281093	0.264539
GOTERM_BP_FAT	GO:0048818~positive regulation of hair follicle maturation	2	1.26582	0.0331065	ENSRNOG00000015156, ENSRNOG00000015618	139	5	20566	59.1827	1	0.281093	0.264539
GOTERM_BP_FAT	GO:0008228~opsonization	2	1.26582	0.0331065	ENSRNOG00000012280, ENSRNOG00000006033	139	5	20566	59.1827	1	0.281093	0.264539
GOTERM_BP_FAT	GO:0060762~regulation of branching involved in mammary gland duct morphogenesis	2	1.26582	0.0331065	ENSRNOG00000015618, ENSRNOG00000020652	139	5	20566	59.1827	1	0.281093	0.264539
GOTERM_BP_FAT	GO:0032102~negative regulation of response to external stimulus	8	5.06329	0.033323	ENSRNOG00000050792, ENSRNOG00000016456, ENSRNOG00000007159, ENSRNOG00000065254, ENSRNOG00000007687, ENSRNOG00000000321, ENSRNOG00000015618, ENSRNOG00000020652	139	453	20566	2.61292	1	0.28115	0.264594
GOTERM_BP_FAT	GO:0007584~response to nutrient	7	4.43038	0.0335283	ENSRNOG00000007159, ENSRNOG00000008943, ENSRNOG00000017539, ENSRNOG00000015052, ENSRNOG00000020652, ENSRNOG00000004473, ENSRNOG00000040287	139	357	20566	2.90111	1	0.28115	0.264594
GOTERM_BP_FAT	GO:0043066~negative regulation of apoptotic process	14	8.86076	0.0335374	ENSRNOG00000007159, ENSRNOG00000013238, ENSRNOG00000015052, ENSRNOG00000007706, ENSRNOG00000057557, ENSRNOG00000014395, ENSRNOG00000038047, ENSRNOG00000056940, ENSRNOG00000013973, ENSRNOG00000017539, ENSRNOG00000015618, ENSRNOG00000025764, ENSRNOG00000029078, ENSRNOG00000004473, ENSRNOG00000047367, ENSRNOG00000065214	139	1099	20566	1.8848	1	0.28115	0.264594
GOTERM_BP_FAT	GO:0002052~positive regulation of neuroblast proliferation	3	1.89873	0.0337408	ENSRNOG00000049949, ENSRNOG00000016099, ENSRNOG00000014395	139	43	20566	10.3226	1	0.28115	0.264594
GOTERM_BP_FAT	GO:0007218~neuropeptide signaling pathway	4	2.53165	0.0337584	ENSRNOG00000015156, ENSRNOG00000030318, ENSRNOG00000014149, ENSRNOG00000008943	139	105	20566	5.63645	1	0.28115	0.264594
GOTERM_BP_FAT	GO:0002573~myeloid leukocyte differentiation	5	3.16456	0.0338161	ENSRNOG00000016456, ENSRNOG00000007159, ENSRNOG00000020652, ENSRNOG00000007078, ENSRNOG00000056940	139	181	20566	4.08721	1	0.28115	0.264594
GOTERM_BP_FAT	GO:0030178~negative regulation of Wnt signaling pathway	5	3.16456	0.0338161	ENSRNOG00000004578, ENSRNOG00000054957, ENSRNOG00000002548, ENSRNOG00000015618, ENSRNOG00000014395	139	181	20566	4.08721	1	0.28115	0.264594
GOTERM_BP_FAT	GO:0050768~negative regulation of neurogenesis	5	3.16456	0.0338161	ENSRNOG00000007687, ENSRNOG00000000321, ENSRNOG00000015618, ENSRNOG00000020652, ENSRNOG00000016099	139	181	20566	4.08721	1	0.28115	0.264594
GOTERM_BP_FAT	GO:0035148~tube formation	5	3.16456	0.0338161	ENSRNOG00000027030, ENSRNOG00000004578, ENSRNOG00000015618, ENSRNOG00000020652, ENSRNOG00000056940	139	181	20566	4.08721	1	0.28115	0.264594
GOTERM_BP_FAT	GO:0002824~positive regulation of adaptive immune response based on somatic recombination of immune receptors built from immunoglobulin superfamily domains	5	3.16456	0.0344023	ENSRNOG00000065254, ENSRNOG00000000321, ENSRNOG00000032708, ENSRNOG00000020652, ENSRNOG00000032664	139	182	20566	4.06475	1	0.285365	0.26856
GOTERM_BP_FAT	GO:0050679~positive regulation of epithelial cell proliferation	6	3.79747	0.0347178	ENSRNOG00000007159, ENSRNOG00000065098, ENSRNOG00000004854, ENSRNOG00000015618, ENSRNOG00000020652, ENSRNOG00000014371	139	268	20566	3.31247	1	0.28732	0.2704
GOTERM_BP_FAT	GO:0061081~positive regulation of myeloid leukocyte cytokine production involved in immune response	3	1.89873	0.0351951	ENSRNOG00000007687, ENSRNOG00000015618, ENSRNOG00000006033	139	44	20566	10.088	1	0.290601	0.273488
GOTERM_BP_FAT	GO:0044344~cellular response to fibroblast growth factor stimulus	4	2.53165	0.0354039	ENSRNOG00000007159, ENSRNOG00000003732, ENSRNOG00000015052, ENSRNOG00000015618	139	107	20566	5.5311	1	0.291657	0.274482
GOTERM_BP_FAT	GO:0007611~learning or memory	7	4.43038	0.0355103	ENSRNOG00000011947, ENSRNOG00000013973, ENSRNOG00000016538, ENSRNOG00000001006, ENSRNOG00000003172, ENSRNOG00000026953, ENSRNOG00000001295	139	362	20566	2.86104	1	0.291843	0.274657
GOTERM_BP_FAT	GO:0016331~morphogenesis of embryonic epithelium	5	3.16456	0.0355924	ENSRNOG00000027030, ENSRNOG00000004578, ENSRNOG00000015618, ENSRNOG00000020652, ENSRNOG00000056940	139	184	20566	4.02057	1	0.291843	0.274657
GOTERM_BP_FAT	GO:0060828~regulation of canonical Wnt signaling pathway	6	3.79747	0.0356698	ENSRNOG00000004578, ENSRNOG00000054957, ENSRNOG00000002548, ENSRNOG00000015618, ENSRNOG00000020652, ENSRNOG00000014395	139	270	20566	3.28793	1	0.291843	0.274657
GOTERM_BP_FAT	GO:0045926~negative regulation of growth	6	3.79747	0.0361517	ENSRNOG00000007687, ENSRNOG00000043098, ENSRNOG00000015618, ENSRNOG00000025764, ENSRNOG00000020652, ENSRNOG00000038047, ENSRNOG00000056940	139	271	20566	3.2758	1	0.295116	0.277737
GOTERM_BP_FAT	GO:0007229~integrin-mediated signaling pathway	4	2.53165	0.036242	ENSRNOG00000007687, ENSRNOG00000013886, ENSRNOG00000016538, ENSRNOG00000016812	139	108	20566	5.47988	1	0.295184	0.277801
GOTERM_BP_FAT	GO:0032354~response to follicle-stimulating hormone	3	1.89873	0.0366733	ENSRNOG00000015052, ENSRNOG00000004473, ENSRNOG00000040287	139	45	20566	9.86379	1	0.298022	0.280472
GOTERM_BP_FAT	GO:0002821~positive regulation of adaptive immune response	5	3.16456	0.0374218	ENSRNOG00000065254, ENSRNOG00000000321, ENSRNOG00000032708, ENSRNOG00000020652, ENSRNOG00000032664	139	187	20566	3.95607	1	0.30342	0.285552
GOTERM_BP_FAT	GO:0070665~positive regulation of leukocyte proliferation	5	3.16456	0.0380435	ENSRNOG00000065254, ENSRNOG00000049491, ENSRNOG00000000321, ENSRNOG00000065098, ENSRNOG00000057557	139	188	20566	3.93502	1	0.307768	0.289644
GOTERM_BP_FAT	GO:0019884~antigen processing and presentation of exogenous antigen	3	1.89873	0.038175	ENSRNOG00000065254, ENSRNOG00000049491, ENSRNOG00000032708	139	46	20566	9.64936	1	0.308139	0.289993
GOTERM_BP_FAT	GO:0051961~negative regulation of nervous system development	5	3.16456	0.0386711	ENSRNOG00000007687, ENSRNOG00000000321, ENSRNOG00000015618, ENSRNOG00000020652, ENSRNOG00000016099	139	189	20566	3.9142	1	0.31075	0.29245
GOTERM_BP_FAT	GO:0062013~positive regulation of small molecule metabolic process	5	3.16456	0.0386711	ENSRNOG00000065098, ENSRNOG00000014149, ENSRNOG00000015052, ENSRNOG00000007706, ENSRNOG00000004473	139	189	20566	3.9142	1	0.31075	0.29245
GOTERM_BP_FAT	GO:0002690~positive regulation of leukocyte chemotaxis	4	2.53165	0.0388172	ENSRNOG00000007159, ENSRNOG00000065098, ENSRNOG00000015618, ENSRNOG00000000704	139	111	20566	5.33178	1	0.311229	0.292901
GOTERM_BP_FAT	GO:0048729~tissue morphogenesis	10	6.32911	0.0392937	ENSRNOG00000027030, ENSRNOG00000004578, ENSRNOG00000016538, ENSRNOG00000016812, ENSRNOG00000015318, ENSRNOG00000015618, ENSRNOG00000020652, ENSRNOG00000016099, ENSRNOG00000014395, ENSRNOG00000056940	139	678	20566	2.18225	1	0.313977	0.295487
GOTERM_BP_FAT	GO:0042695~thelarche	2	1.26582	0.039596	ENSRNOG00000015618, ENSRNOG00000020652	139	6	20566	49.3189	1	0.313977	0.295487
GOTERM_BP_FAT	GO:0001550~ovarian cumulus expansion	2	1.26582	0.039596	ENSRNOG00000050792, ENSRNOG00000012280	139	6	20566	49.3189	1	0.313977	0.295487
GOTERM_BP_FAT	GO:0060751~branch elongation involved in mammary gland duct branching	2	1.26582	0.039596	ENSRNOG00000015618, ENSRNOG00000020652	139	6	20566	49.3189	1	0.313977	0.295487
GOTERM_BP_FAT	GO:0060744~mammary gland branching involved in thelarche	2	1.26582	0.039596	ENSRNOG00000015618, ENSRNOG00000020652	139	6	20566	49.3189	1	0.313977	0.295487
GOTERM_BP_FAT	GO:0036120~cellular response to platelet-derived growth factor stimulus	3	1.89873	0.0397	ENSRNOG00000007159, ENSRNOG00000004854, ENSRNOG00000006033	139	47	20566	9.44405	1	0.31411	0.295612
GOTERM_BP_FAT	GO:0006022~aminoglycan metabolic process	4	2.53165	0.0414833	ENSRNOG00000050792, ENSRNOG00000004854, ENSRNOG00000012698, ENSRNOG00000020652	139	114	20566	5.19147	1	0.326783	0.307539
GOTERM_BP_FAT	GO:0046889~positive regulation of lipid biosynthetic process	4	2.53165	0.0414833	ENSRNOG00000014149, ENSRNOG00000016769, ENSRNOG00000015052, ENSRNOG00000004473	139	114	20566	5.19147	1	0.326783	0.307539
GOTERM_BP_FAT	GO:0043279~response to alkaloid	5	3.16456	0.041898	ENSRNOG00000014149, ENSRNOG00000032708, ENSRNOG00000015052, ENSRNOG00000007706, ENSRNOG00000004473	139	194	20566	3.81332	1	0.328663	0.309309
GOTERM_BP_FAT	GO:0002253~activation of immune response	7	4.43038	0.0419046	ENSRNOG00000003486, ENSRNOG00000011947, ENSRNOG00000065254, ENSRNOG00000065098, ENSRNOG00000013886, ENSRNOG00000032708, ENSRNOG00000000704	139	377	20566	2.74721	1	0.328663	0.309309
GOTERM_BP_FAT	GO:0030856~regulation of epithelial cell differentiation	5	3.16456	0.0425612	ENSRNOG00000000321, ENSRNOG00000017539, ENSRNOG00000054957, ENSRNOG00000024751, ENSRNOG00000057557	139	195	20566	3.79376	1	0.332209	0.312645
GOTERM_BP_FAT	GO:0043069~negative regulation of programmed cell death	14	8.86076	0.0427039	ENSRNOG00000007159, ENSRNOG00000013238, ENSRNOG00000015052, ENSRNOG00000007706, ENSRNOG00000057557, ENSRNOG00000014395, ENSRNOG00000038047, ENSRNOG00000056940, ENSRNOG00000013973, ENSRNOG00000017539, ENSRNOG00000015618, ENSRNOG00000025764, ENSRNOG00000029078, ENSRNOG00000004473, ENSRNOG00000047367, ENSRNOG00000065214	139	1139	20566	1.81861	1	0.332209	0.312645
GOTERM_BP_FAT	GO:0006955~immune response	18	11.3924	0.0428137	ENSRNOG00000027990, ENSRNOG00000007159, ENSRNOG00000049491, ENSRNOG00000000321, ENSRNOG00000027030, ENSRNOG00000004405, ENSRNOG00000015052, ENSRNOG00000032664, ENSRNOG00000068306, ENSRNOG00000065254, ENSRNOG00000016456, ENSRNOG00000012280, ENSRNOG00000013973, ENSRNOG00000065098, ENSRNOG00000032708, ENSRNOG00000020652, ENSRNOG00000015618, ENSRNOG00000006033	139	1616	20566	1.64803	1	0.332209	0.312645
GOTERM_BP_FAT	GO:0071371~cellular response to gonadotropin stimulus	3	1.89873	0.042818	ENSRNOG00000015052, ENSRNOG00000004473, ENSRNOG00000040287	139	49	20566	9.05858	1	0.332209	0.312645
GOTERM_BP_FAT	GO:0034405~response to fluid shear stress	3	1.89873	0.042818	ENSRNOG00000004854, ENSRNOG00000020652, ENSRNOG00000056940	139	49	20566	9.05858	1	0.332209	0.312645
GOTERM_BP_FAT	GO:0071774~response to fibroblast growth factor	4	2.53165	0.0433107	ENSRNOG00000007159, ENSRNOG00000003732, ENSRNOG00000015052, ENSRNOG00000015618	139	116	20566	5.10196	1	0.334686	0.314977
GOTERM_BP_FAT	GO:0002757~immune response-activating signaling pathway	6	3.79747	0.0433233	ENSRNOG00000003486, ENSRNOG00000011947, ENSRNOG00000065254, ENSRNOG00000013886, ENSRNOG00000032708, ENSRNOG00000000704	139	285	20566	3.11488	1	0.334686	0.314977
GOTERM_BP_FAT	GO:0060562~epithelial tube morphogenesis	7	4.43038	0.0437249	ENSRNOG00000027030, ENSRNOG00000004578, ENSRNOG00000016812, ENSRNOG00000015618, ENSRNOG00000020652, ENSRNOG00000014395, ENSRNOG00000056940	139	381	20566	2.71837	1	0.337066	0.317216
GOTERM_BP_FAT	GO:0050832~defense response to fungus	3	1.89873	0.0444104	ENSRNOG00000032708, ENSRNOG00000020652, ENSRNOG00000006033	139	50	20566	8.87741	1	0.340165	0.320133
GOTERM_BP_FAT	GO:0019933~cAMP-mediated signaling	3	1.89873	0.0444104	ENSRNOG00000015156, ENSRNOG00000027030, ENSRNOG00000054212	139	50	20566	8.87741	1	0.340165	0.320133
GOTERM_BP_FAT	GO:0036119~response to platelet-derived growth factor	3	1.89873	0.0444104	ENSRNOG00000007159, ENSRNOG00000004854, ENSRNOG00000006033	139	50	20566	8.87741	1	0.340165	0.320133
GOTERM_BP_FAT	GO:0010212~response to ionizing radiation	5	3.16456	0.0452733	ENSRNOG00000007159, ENSRNOG00000013973, ENSRNOG00000015052, ENSRNOG00000020652, ENSRNOG00000053047	139	199	20566	3.71751	1	0.346038	0.32566
GOTERM_BP_FAT	GO:0045787~positive regulation of cell cycle	7	4.43038	0.0455943	ENSRNOG00000010999, ENSRNOG00000065098, ENSRNOG00000014080, ENSRNOG00000015618, ENSRNOG00000018680, ENSRNOG00000020652, ENSRNOG00000056940	139	385	20566	2.69012	1	0.347018	0.326582
GOTERM_BP_FAT	GO:0019216~regulation of lipid metabolic process	7	4.43038	0.0455943	ENSRNOG00000015156, ENSRNOG00000014149, ENSRNOG00000016769, ENSRNOG00000018076, ENSRNOG00000015052, ENSRNOG00000007706, ENSRNOG00000004473	139	385	20566	2.69012	1	0.347018	0.326582
GOTERM_BP_FAT	GO:0031328~positive regulation of cellular biosynthetic process	28	17.7215	0.0458086	ENSRNOG00000007687, ENSRNOG00000054957, ENSRNOG00000004854, ENSRNOG00000015052, ENSRNOG00000053047, ENSRNOG00000015156, ENSRNOG00000065254, ENSRNOG00000013973, ENSRNOG00000065098, ENSRNOG00000016769, ENSRNOG00000015318, ENSRNOG00000043044, ENSRNOG00000016827, ENSRNOG00000015618, ENSRNOG00000029078, ENSRNOG00000004473, ENSRNOG00000065214, ENSRNOG00000006033, ENSRNOG00000007159, ENSRNOG00000000700,…	139	2896	20566	1.43052	1	0.347914	0.327425
GOTERM_BP_FAT	GO:1905521~regulation of macrophage migration	3	1.89873	0.0460244	ENSRNOG00000007159, ENSRNOG00000043044, ENSRNOG00000000704	139	51	20566	8.70334	1	0.348817	0.328275
GOTERM_BP_FAT	GO:0007416~synapse assembly	4	2.53165	0.0461265	ENSRNOG00000030714, ENSRNOG00000017459, ENSRNOG00000049949, ENSRNOG00000007057	139	119	20566	4.97334	1	0.348856	0.328312
GOTERM_BP_FAT	GO:0008347~glial cell migration	3	1.89873	0.0476599	ENSRNOG00000007159, ENSRNOG00000017208, ENSRNOG00000014395	139	52	20566	8.53597	1	0.359697	0.338515
GOTERM_BP_FAT	GO:0021675~nerve development	4	2.53165	0.0480529	ENSRNOG00000011947, ENSRNOG00000013072, ENSRNOG00000014395, ENSRNOG00000056940	139	121	20566	4.89114	1	0.361354	0.340074
GOTERM_BP_FAT	GO:0071478~cellular response to radiation	5	3.16456	0.0480801	ENSRNOG00000027990, ENSRNOG00000013973, ENSRNOG00000017539, ENSRNOG00000026953, ENSRNOG00000020652	139	203	20566	3.64426	1	0.361354	0.340074
GOTERM_BP_FAT	GO:1901698~response to nitrogen compound	17	10.7595	0.0487481	ENSRNOG00000007159, ENSRNOG00000027030, ENSRNOG00000054957, ENSRNOG00000008943, ENSRNOG00000015052, ENSRNOG00000007706, ENSRNOG00000014371, ENSRNOG00000015156, ENSRNOG00000015654, ENSRNOG00000013973, ENSRNOG00000014149, ENSRNOG00000065098, ENSRNOG00000017539, ENSRNOG00000032708, ENSRNOG00000020652, ENSRNOG00000004473, ENSRNOG00000040287	139	1521	20566	1.65369	1	0.365214	0.343707
GOTERM_BP_FAT	GO:0061138~morphogenesis of a branching epithelium	5	3.16456	0.0487966	ENSRNOG00000027030, ENSRNOG00000016812, ENSRNOG00000015618, ENSRNOG00000020652, ENSRNOG00000014395	139	204	20566	3.62639	1	0.365214	0.343707
GOTERM_BP_FAT	GO:0071354~cellular response to interleukin-6	3	1.89873	0.0493163	ENSRNOG00000007159, ENSRNOG00000013973, ENSRNOG00000004473	139	53	20566	8.37492	1	0.367575	0.345929
GOTERM_BP_FAT	GO:0098586~cellular response to virus	3	1.89873	0.0493163	ENSRNOG00000011647, ENSRNOG00000008943, ENSRNOG00000020652	139	53	20566	8.37492	1	0.367575	0.345929
GOTERM_BP_FAT	GO:0042102~positive regulation of T cell proliferation	4	2.53165	0.0500184	ENSRNOG00000065254, ENSRNOG00000049491, ENSRNOG00000000321, ENSRNOG00000065098	139	123	20566	4.8116	1	0.372038	0.350129
GOTERM_BP_FAT	GO:1901701~cellular response to oxygen-containing compound	17	10.7595	0.0509271	ENSRNOG00000011947, ENSRNOG00000007159, ENSRNOG00000008943, ENSRNOG00000015052, ENSRNOG00000007706, ENSRNOG00000038047, ENSRNOG00000015654, ENSRNOG00000013973, ENSRNOG00000065098, ENSRNOG00000017539, ENSRNOG00000032708, ENSRNOG00000003172, ENSRNOG00000020652, ENSRNOG00000015618, ENSRNOG00000025764, ENSRNOG00000004473, ENSRNOG00000040287, ENSRNOG00000006033	139	1530	20566	1.64396	1	0.376346	0.354183
GOTERM_BP_FAT	GO:0060412~ventricular septum morphogenesis	3	1.89873	0.0509934	ENSRNOG00000015318, ENSRNOG00000015618, ENSRNOG00000056940	139	54	20566	8.21982	1	0.376346	0.354183
GOTERM_BP_FAT	GO:0099558~maintenance of synapse structure	3	1.89873	0.0509934	ENSRNOG00000013072, ENSRNOG00000030714, ENSRNOG00000007057	139	54	20566	8.21982	1	0.376346	0.354183
GOTERM_BP_FAT	GO:0010631~epithelial cell migration	4	2.53165	0.0510158	ENSRNOG00000065098, ENSRNOG00000015618, ENSRNOG00000014371, ENSRNOG00000040287	139	124	20566	4.7728	1	0.376346	0.354183
GOTERM_BP_FAT	GO:0048819~regulation of hair follicle maturation	2	1.26582	0.0524456	ENSRNOG00000015156, ENSRNOG00000015618	139	8	20566	36.9892	1	0.385315	0.362624
GOTERM_BP_FAT	GO:0048165~fused antrum stage	2	1.26582	0.0524456	ENSRNOG00000050792, ENSRNOG00000012280	139	8	20566	36.9892	1	0.385315	0.362624
GOTERM_BP_FAT	GO:0071312~cellular response to alkaloid	3	1.89873	0.0526908	ENSRNOG00000032708, ENSRNOG00000015052, ENSRNOG00000004473	139	55	20566	8.07037	1	0.386328	0.363577
GOTERM_BP_FAT	GO:0090132~epithelium migration	4	2.53165	0.0530393	ENSRNOG00000065098, ENSRNOG00000015618, ENSRNOG00000014371, ENSRNOG00000040287	139	126	20566	4.69704	1	0.388093	0.365238
GOTERM_BP_FAT	GO:0000902~cell morphogenesis	11	6.96203	0.0533937	ENSRNOG00000022283, ENSRNOG00000007687, ENSRNOG00000003732, ENSRNOG00000013072, ENSRNOG00000065098, ENSRNOG00000002548, ENSRNOG00000015618, ENSRNOG00000020652, ENSRNOG00000014371, ENSRNOG00000014395, ENSRNOG00000001295	139	831	20566	1.95851	1	0.389893	0.366933
GOTERM_BP_FAT	GO:0044085~cellular component biogenesis	28	17.7215	0.0535731	ENSRNOG00000010999, ENSRNOG00000014080, ENSRNOG00000004854, ENSRNOG00000048250, ENSRNOG00000004678, ENSRNOG00000000479, ENSRNOG00000064882, ENSRNOG00000016688, ENSRNOG00000065254, ENSRNOG00000017459, ENSRNOG00000065098, ENSRNOG00000049949, ENSRNOG00000016769, ENSRNOG00000008334, ENSRNOG00000023356, ENSRNOG00000002471, ENSRNOG00000021260, ENSRNOG00000049491, ENSRNOG00000000321, ENSRNOG00000000542,…	139	2940	20566	1.40911	1	0.390412	0.367421
GOTERM_BP_FAT	GO:0046631~alpha-beta T cell activation	4	2.53165	0.0540655	ENSRNOG00000065254, ENSRNOG00000000321, ENSRNOG00000065098, ENSRNOG00000014395	139	127	20566	4.66006	1	0.393204	0.370048
GOTERM_BP_FAT	GO:0044087~regulation of cellular component biogenesis	14	8.86076	0.0543991	ENSRNOG00000010999, ENSRNOG00000003732, ENSRNOG00000000321, ENSRNOG00000008678, ENSRNOG00000004854, ENSRNOG00000003715, ENSRNOG00000007706, ENSRNOG00000065098, ENSRNOG00000016812, ENSRNOG00000016408, ENSRNOG00000008334, ENSRNOG00000020652, ENSRNOG00000027513, ENSRNOG00000015618	139	1182	20566	1.75245	1	0.394832	0.371581
GOTERM_BP_FAT	GO:0098542~defense response to other organism	13	8.22785	0.0546459	ENSRNOG00000007159, ENSRNOG00000027030, ENSRNOG00000015052, ENSRNOG00000068306, ENSRNOG00000018434, ENSRNOG00000016456, ENSRNOG00000012280, ENSRNOG00000013973, ENSRNOG00000065098, ENSRNOG00000032708, ENSRNOG00000020652, ENSRNOG00000015618, ENSRNOG00000006033	139	1065	20566	1.80605	1	0.395825	0.372515
GOTERM_BP_FAT	GO:0007548~sex differentiation	7	4.43038	0.0551509	ENSRNOG00000050792, ENSRNOG00000011947, ENSRNOG00000012280, ENSRNOG00000015052, ENSRNOG00000015618, ENSRNOG00000040287, ENSRNOG00000056940	139	404	20566	2.56361	1	0.398681	0.375203
GOTERM_BP_FAT	GO:0050890~cognition	7	4.43038	0.0562224	ENSRNOG00000011947, ENSRNOG00000013973, ENSRNOG00000016538, ENSRNOG00000001006, ENSRNOG00000003172, ENSRNOG00000026953, ENSRNOG00000001295	139	406	20566	2.55098	1	0.404448	0.38063
GOTERM_BP_FAT	GO:0002429~immune response-activating cell surface receptor signaling pathway	5	3.16456	0.0562857	ENSRNOG00000003486, ENSRNOG00000065254, ENSRNOG00000013886, ENSRNOG00000032708, ENSRNOG00000000704	139	214	20566	3.45694	1	0.404448	0.38063
GOTERM_BP_FAT	GO:0002705~positive regulation of leukocyte mediated immunity	5	3.16456	0.0562857	ENSRNOG00000007159, ENSRNOG00000065254, ENSRNOG00000000321, ENSRNOG00000020652, ENSRNOG00000032664	139	214	20566	3.45694	1	0.404448	0.38063
GOTERM_BP_FAT	GO:0010557~positive regulation of macromolecule biosynthetic process	27	17.0886	0.056662	ENSRNOG00000007687, ENSRNOG00000054957, ENSRNOG00000004854, ENSRNOG00000015052, ENSRNOG00000053047, ENSRNOG00000015156, ENSRNOG00000065254, ENSRNOG00000013973, ENSRNOG00000065098, ENSRNOG00000015318, ENSRNOG00000043044, ENSRNOG00000016827, ENSRNOG00000015618, ENSRNOG00000029078, ENSRNOG00000004473, ENSRNOG00000065214, ENSRNOG00000006033, ENSRNOG00000007159, ENSRNOG00000000700, ENSRNOG00000017164,…	139	2825	20566	1.4141	1	0.406341	0.382412
GOTERM_BP_FAT	GO:0007417~central nervous system development	14	8.86076	0.0574065	ENSRNOG00000007687, ENSRNOG00000016099, ENSRNOG00000014395, ENSRNOG00000053047, ENSRNOG00000056940, ENSRNOG00000013072, ENSRNOG00000049949, ENSRNOG00000043098, ENSRNOG00000025612, ENSRNOG00000020652, ENSRNOG00000015618, ENSRNOG00000004473, ENSRNOG00000024751, ENSRNOG00000001295	139	1192	20566	1.73775	1	0.410861	0.386666
GOTERM_BP_FAT	GO:0001763~morphogenesis of a branching structure	5	3.16456	0.0578539	ENSRNOG00000027030, ENSRNOG00000016812, ENSRNOG00000015618, ENSRNOG00000020652, ENSRNOG00000014395	139	216	20566	3.42493	1	0.411873	0.387618
GOTERM_BP_FAT	GO:0032870~cellular response to hormone stimulus	10	6.32911	0.0580095	ENSRNOG00000007159, ENSRNOG00000015654, ENSRNOG00000032708, ENSRNOG00000003172, ENSRNOG00000015052, ENSRNOG00000007706, ENSRNOG00000020652, ENSRNOG00000004473, ENSRNOG00000057557, ENSRNOG00000040287	139	731	20566	2.02403	1	0.411873	0.387618
GOTERM_BP_FAT	GO:0001938~positive regulation of endothelial cell proliferation	4	2.53165	0.0582015	ENSRNOG00000007159, ENSRNOG00000065098, ENSRNOG00000015618, ENSRNOG00000014371	139	131	20566	4.51777	1	0.411873	0.387618
GOTERM_BP_FAT	GO:0072009~nephron epithelium development	4	2.53165	0.0582015	ENSRNOG00000000321, ENSRNOG00000016812, ENSRNOG00000015318, ENSRNOG00000014395	139	131	20566	4.51777	1	0.411873	0.387618
GOTERM_BP_FAT	GO:0001704~formation of primary germ layer	4	2.53165	0.0582015	ENSRNOG00000017539, ENSRNOG00000016538, ENSRNOG00000020579, ENSRNOG00000015618	139	131	20566	4.51777	1	0.411873	0.387618
GOTERM_BP_FAT	GO:0006979~response to oxidative stress	8	5.06329	0.0584016	ENSRNOG00000013973, ENSRNOG00000008943, ENSRNOG00000017539, ENSRNOG00000015052, ENSRNOG00000007706, ENSRNOG00000004473, ENSRNOG00000040287, ENSRNOG00000006462	139	514	20566	2.30283	1	0.411873	0.387618
GOTERM_BP_FAT	GO:0007442~hindgut morphogenesis	2	1.26582	0.0588063	ENSRNOG00000015618, ENSRNOG00000014395	139	9	20566	32.8793	1	0.411873	0.387618
GOTERM_BP_FAT	GO:1900125~regulation of hyaluronan biosynthetic process	2	1.26582	0.0588063	ENSRNOG00000004854, ENSRNOG00000020652	139	9	20566	32.8793	1	0.411873	0.387618
GOTERM_BP_FAT	GO:1990169~stress response to copper ion	2	1.26582	0.0588063	ENSRNOG00000043098, ENSRNOG00000025764, ENSRNOG00000038047	139	9	20566	32.8793	1	0.411873	0.387618
GOTERM_BP_FAT	GO:0060087~relaxation of vascular associated smooth muscle	2	1.26582	0.0588063	ENSRNOG00000017767, ENSRNOG00000012302	139	9	20566	32.8793	1	0.411873	0.387618
GOTERM_BP_FAT	GO:0010273~detoxification of copper ion	2	1.26582	0.0588063	ENSRNOG00000043098, ENSRNOG00000025764, ENSRNOG00000038047	139	9	20566	32.8793	1	0.411873	0.387618
GOTERM_BP_FAT	GO:0034599~cellular response to oxidative stress	6	3.79747	0.0594193	ENSRNOG00000013973, ENSRNOG00000008943, ENSRNOG00000017539, ENSRNOG00000007706, ENSRNOG00000004473, ENSRNOG00000040287	139	312	20566	2.84532	1	0.414742	0.390319
GOTERM_BP_FAT	GO:1901861~regulation of muscle tissue development	3	1.89873	0.0596768	ENSRNOG00000002548, ENSRNOG00000020652, ENSRNOG00000004473	139	59	20566	7.52323	1	0.414742	0.390319
GOTERM_BP_FAT	GO:0032881~regulation of polysaccharide metabolic process	3	1.89873	0.0596768	ENSRNOG00000065098, ENSRNOG00000004854, ENSRNOG00000020652	139	59	20566	7.52323	1	0.414742	0.390319
GOTERM_BP_FAT	GO:0070227~lymphocyte apoptotic process	3	1.89873	0.0596768	ENSRNOG00000000321, ENSRNOG00000015618, ENSRNOG00000014395	139	59	20566	7.52323	1	0.414742	0.390319
GOTERM_BP_FAT	GO:0031344~regulation of cell projection organization	11	6.96203	0.0607067	ENSRNOG00000007687, ENSRNOG00000013072, ENSRNOG00000000321, ENSRNOG00000065098, ENSRNOG00000013973, ENSRNOG00000017208, ENSRNOG00000016812, ENSRNOG00000002548, ENSRNOG00000003172, ENSRNOG00000008334, ENSRNOG00000015618	139	851	20566	1.91249	1	0.421087	0.396289
GOTERM_BP_FAT	GO:0071417~cellular response to organonitrogen compound	10	6.32911	0.0612629	ENSRNOG00000007159, ENSRNOG00000015654, ENSRNOG00000013973, ENSRNOG00000008943, ENSRNOG00000032708, ENSRNOG00000015052, ENSRNOG00000007706, ENSRNOG00000020652, ENSRNOG00000004473, ENSRNOG00000040287	139	739	20566	2.00212	1	0.423936	0.398971
GOTERM_BP_FAT	GO:0090130~tissue migration	4	2.53165	0.0614374	ENSRNOG00000065098, ENSRNOG00000015618, ENSRNOG00000014371, ENSRNOG00000040287	139	134	20566	4.41662	1	0.423936	0.398971
GOTERM_BP_FAT	GO:0030199~collagen fibril organization	3	1.89873	0.0614707	ENSRNOG00000003183, ENSRNOG00000040287, ENSRNOG00000006462	139	60	20566	7.39784	1	0.423936	0.398971
GOTERM_BP_FAT	GO:0043434~response to peptide hormone	9	5.6962	0.0621872	ENSRNOG00000015156, ENSRNOG00000007159, ENSRNOG00000015654, ENSRNOG00000065098, ENSRNOG00000027030, ENSRNOG00000054957, ENSRNOG00000015052, ENSRNOG00000020652, ENSRNOG00000040287	139	630	20566	2.11367	1	0.428057	0.402849
GOTERM_BP_FAT	GO:0071622~regulation of granulocyte chemotaxis	3	1.89873	0.0632829	ENSRNOG00000050792, ENSRNOG00000007159, ENSRNOG00000000704	139	61	20566	7.27657	1	0.43394	0.408386
GOTERM_BP_FAT	GO:0070741~response to interleukin-6	3	1.89873	0.0632829	ENSRNOG00000007159, ENSRNOG00000013973, ENSRNOG00000004473	139	61	20566	7.27657	1	0.43394	0.408386
GOTERM_BP_FAT	GO:0034329~cell junction assembly	6	3.79747	0.0634036	ENSRNOG00000016688, ENSRNOG00000030714, ENSRNOG00000017459, ENSRNOG00000049949, ENSRNOG00000014371, ENSRNOG00000007057	139	318	20566	2.79164	1	0.433941	0.408387
GOTERM_BP_FAT	GO:0050673~epithelial cell proliferation	5	3.16456	0.0643591	ENSRNOG00000065098, ENSRNOG00000003172, ENSRNOG00000015618, ENSRNOG00000020652, ENSRNOG00000014371	139	224	20566	3.30261	1	0.439645	0.413754
GOTERM_BP_FAT	GO:0051668~localization within membrane	9	5.6962	0.0649623	ENSRNOG00000000321, ENSRNOG00000004405, ENSRNOG00000017459, ENSRNOG00000013886, ENSRNOG00000016769, ENSRNOG00000001006, ENSRNOG00000069663, ENSRNOG00000014371, ENSRNOG00000028991	139	636	20566	2.09373	1	0.440692	0.414741
GOTERM_BP_FAT	GO:0071373~cellular response to luteinizing hormone stimulus	2	1.26582	0.0651245	ENSRNOG00000015052, ENSRNOG00000040287	139	10	20566	29.5914	1	0.440692	0.414741
GOTERM_BP_FAT	GO:0061525~hindgut development	2	1.26582	0.0651245	ENSRNOG00000015618, ENSRNOG00000014395	139	10	20566	29.5914	1	0.440692	0.414741
GOTERM_BP_FAT	GO:0046543~development of secondary female sexual characteristics	2	1.26582	0.0651245	ENSRNOG00000015618, ENSRNOG00000020652	139	10	20566	29.5914	1	0.440692	0.414741
GOTERM_BP_FAT	GO:0099538~synaptic signaling via neuropeptide	2	1.26582	0.0651245	ENSRNOG00000014149, ENSRNOG00000008943	139	10	20566	29.5914	1	0.440692	0.414741
GOTERM_BP_FAT	GO:0050804~modulation of chemical synaptic transmission	10	6.32911	0.0654921	ENSRNOG00000007159, ENSRNOG00000030714, ENSRNOG00000014149, ENSRNOG00000008943, ENSRNOG00000017539, ENSRNOG00000012302, ENSRNOG00000015052, ENSRNOG00000015618, ENSRNOG00000011231, ENSRNOG00000001295	139	749	20566	1.97539	1	0.442348	0.416299
GOTERM_BP_FAT	GO:0071346~cellular response to type II interferon	4	2.53165	0.0658763	ENSRNOG00000007159, ENSRNOG00000032708, ENSRNOG00000015052, ENSRNOG00000015618	139	138	20566	4.2886	1	0.443573	0.417452
GOTERM_BP_FAT	GO:0099177~regulation of trans-synaptic signaling	10	6.32911	0.065925	ENSRNOG00000007159, ENSRNOG00000030714, ENSRNOG00000014149, ENSRNOG00000008943, ENSRNOG00000017539, ENSRNOG00000012302, ENSRNOG00000015052, ENSRNOG00000015618, ENSRNOG00000011231, ENSRNOG00000001295	139	750	20566	1.97276	1	0.443573	0.417452
GOTERM_BP_FAT	GO:0042445~hormone metabolic process	5	3.16456	0.0660431	ENSRNOG00000015654, ENSRNOG00000027030, ENSRNOG00000015052, ENSRNOG00000004473, ENSRNOG00000040287	139	226	20566	3.27338	1	0.443573	0.417452
GOTERM_BP_FAT	GO:0036296~response to increased oxygen levels	3	1.89873	0.066961	ENSRNOG00000013973, ENSRNOG00000017539, ENSRNOG00000015618	139	63	20566	7.04556	1	0.4489	0.422465
GOTERM_BP_FAT	GO:0006109~regulation of carbohydrate metabolic process	5	3.16456	0.06775	ENSRNOG00000065098, ENSRNOG00000004854, ENSRNOG00000007706, ENSRNOG00000020652, ENSRNOG00000004473	139	228	20566	3.24467	1	0.453346	0.426649
GOTERM_BP_FAT	GO:0019882~antigen processing and presentation	4	2.53165	0.0682565	ENSRNOG00000065254, ENSRNOG00000049491, ENSRNOG00000032708, ENSRNOG00000032664	139	140	20566	4.22734	1	0.45531	0.428497
GOTERM_BP_FAT	GO:0090066~regulation of anatomical structure size	9	5.6962	0.0682964	ENSRNOG00000001792, ENSRNOG00000007687, ENSRNOG00000013072, ENSRNOG00000027030, ENSRNOG00000017767, ENSRNOG00000014149, ENSRNOG00000016408, ENSRNOG00000012302, ENSRNOG00000015618	139	643	20566	2.07094	1	0.45531	0.428497
GOTERM_BP_FAT	GO:0048639~positive regulation of developmental growth	5	3.16456	0.068612	ENSRNOG00000008529, ENSRNOG00000015654, ENSRNOG00000007687, ENSRNOG00000015618, ENSRNOG00000007078	139	229	20566	3.2305	1	0.456568	0.429681
GOTERM_BP_FAT	GO:0035902~response to immobilization stress	3	1.89873	0.0688262	ENSRNOG00000015156, ENSRNOG00000008943, ENSRNOG00000020652	139	64	20566	6.93548	1	0.457148	0.430227
GOTERM_BP_FAT	GO:0032649~regulation of type II interferon production	4	2.53165	0.0694563	ENSRNOG00000016456, ENSRNOG00000065254, ENSRNOG00000065098, ENSRNOG00000015618	139	141	20566	4.19736	1	0.460484	0.433366
GOTERM_BP_FAT	GO:0009314~response to radiation	8	5.06329	0.0697152	ENSRNOG00000027990, ENSRNOG00000007159, ENSRNOG00000013973, ENSRNOG00000017539, ENSRNOG00000026953, ENSRNOG00000015052, ENSRNOG00000020652, ENSRNOG00000053047	139	536	20566	2.20831	1	0.461351	0.434182
GOTERM_BP_FAT	GO:0050727~regulation of inflammatory response	7	4.43038	0.0700617	ENSRNOG00000050792, ENSRNOG00000016456, ENSRNOG00000007687, ENSRNOG00000000321, ENSRNOG00000015618, ENSRNOG00000020652, ENSRNOG00000007078	139	430	20566	2.4086	1	0.462793	0.435539
GOTERM_BP_FAT	GO:0106015~negative regulation of inflammatory response to wounding	2	1.26582	0.0714007	ENSRNOG00000016456, ENSRNOG00000000321	139	11	20566	26.9012	1	0.469913	0.442241
GOTERM_BP_FAT	GO:0021559~trigeminal nerve development	2	1.26582	0.0714007	ENSRNOG00000011947, ENSRNOG00000013072	139	11	20566	26.9012	1	0.469913	0.442241
GOTERM_BP_FAT	GO:0050851~antigen receptor-mediated signaling pathway	4	2.53165	0.0717497	ENSRNOG00000003486, ENSRNOG00000065254, ENSRNOG00000013886, ENSRNOG00000032708	139	143	20566	4.13865	1	0.47049	0.442783
GOTERM_BP_FAT	GO:0061351~neural precursor cell proliferation	4	2.53165	0.0717497	ENSRNOG00000000321, ENSRNOG00000016099, ENSRNOG00000011231, ENSRNOG00000014395	139	143	20566	4.13865	1	0.47049	0.442783
GOTERM_BP_FAT	GO:0016192~vesicle-mediated transport	15	9.49367	0.0726708	ENSRNOG00000007338, ENSRNOG00000061508, ENSRNOG00000000321, ENSRNOG00000027030, ENSRNOG00000030714, ENSRNOG00000004405, ENSRNOG00000013038, ENSRNOG00000016688, ENSRNOG00000018434, ENSRNOG00000015654, ENSRNOG00000065098, ENSRNOG00000016769, ENSRNOG00000042912, ENSRNOG00000043044, ENSRNOG00000069663	139	1360	20566	1.63188	1	0.475272	0.447284
GOTERM_BP_FAT	GO:0030278~regulation of ossification	4	2.53165	0.0729955	ENSRNOG00000000700, ENSRNOG00000012698, ENSRNOG00000015618, ENSRNOG00000020652	139	144	20566	4.10991	1	0.475272	0.447284
GOTERM_BP_FAT	GO:0048588~developmental cell growth	4	2.53165	0.0729955	ENSRNOG00000007687, ENSRNOG00000002548, ENSRNOG00000015618, ENSRNOG00000001295	139	144	20566	4.10991	1	0.475272	0.447284
GOTERM_BP_FAT	GO:0022408~negative regulation of cell-cell adhesion	5	3.16456	0.0730071	ENSRNOG00000000321, ENSRNOG00000065098, ENSRNOG00000032708, ENSRNOG00000020652, ENSRNOG00000014395	139	234	20566	3.16147	1	0.475272	0.447284
GOTERM_BP_FAT	GO:0002709~regulation of T cell mediated immunity	4	2.53165	0.0740349	ENSRNOG00000065254, ENSRNOG00000000321, ENSRNOG00000065098, ENSRNOG00000032664	139	145	20566	4.08157	1	0.481093	0.452762
GOTERM_BP_FAT	GO:0032868~response to insulin	6	3.79747	0.0747491	ENSRNOG00000015156, ENSRNOG00000007159, ENSRNOG00000015654, ENSRNOG00000065098, ENSRNOG00000027030, ENSRNOG00000015052	139	334	20566	2.65791	1	0.484346	0.455823
GOTERM_BP_FAT	GO:0043524~negative regulation of neuron apoptotic process	5	3.16456	0.0748046	ENSRNOG00000007159, ENSRNOG00000013973, ENSRNOG00000015052, ENSRNOG00000025764, ENSRNOG00000004473, ENSRNOG00000038047	139	236	20566	3.13468	1	0.484346	0.455823
GOTERM_BP_FAT	GO:0050730~regulation of peptidyl-tyrosine phosphorylation	5	3.16456	0.0757117	ENSRNOG00000015654, ENSRNOG00000000321, ENSRNOG00000017208, ENSRNOG00000020652, ENSRNOG00000024243	139	237	20566	3.12145	1	0.488462	0.459697
GOTERM_BP_FAT	GO:0071466~cellular response to xenobiotic stimulus	5	3.16456	0.0757117	ENSRNOG00000007159, ENSRNOG00000018076, ENSRNOG00000015052, ENSRNOG00000007706, ENSRNOG00000040287	139	237	20566	3.12145	1	0.488462	0.459697
GOTERM_BP_FAT	GO:0090102~cochlea development	3	1.89873	0.0764543	ENSRNOG00000011947, ENSRNOG00000004578, ENSRNOG00000015618	139	68	20566	6.52751	1	0.491015	0.4621
GOTERM_BP_FAT	GO:0007405~neuroblast proliferation	3	1.89873	0.0764543	ENSRNOG00000000321, ENSRNOG00000016099, ENSRNOG00000014395	139	68	20566	6.52751	1	0.491015	0.4621
GOTERM_BP_FAT	GO:0071260~cellular response to mechanical stimulus	4	2.53165	0.0765165	ENSRNOG00000016456, ENSRNOG00000043044, ENSRNOG00000020652, ENSRNOG00000038784	139	147	20566	4.02604	1	0.491015	0.4621
GOTERM_BP_FAT	GO:0060363~cranial suture morphogenesis	2	1.26582	0.077635	ENSRNOG00000020652, ENSRNOG00000014395	139	12	20566	24.6595	1	0.49451	0.465389
GOTERM_BP_FAT	GO:0044557~relaxation of smooth muscle	2	1.26582	0.077635	ENSRNOG00000017767, ENSRNOG00000012302	139	12	20566	24.6595	1	0.49451	0.465389
GOTERM_BP_FAT	GO:0051798~positive regulation of hair follicle development	2	1.26582	0.077635	ENSRNOG00000015156, ENSRNOG00000015618	139	12	20566	24.6595	1	0.49451	0.465389
GOTERM_BP_FAT	GO:0016049~cell growth	4	2.53165	0.0777392	ENSRNOG00000007687, ENSRNOG00000002548, ENSRNOG00000015618, ENSRNOG00000001295	139	148	20566	3.99883	1	0.49451	0.465389
GOTERM_BP_FAT	GO:0002703~regulation of leukocyte mediated immunity	6	3.79747	0.077748	ENSRNOG00000007159, ENSRNOG00000065254, ENSRNOG00000000321, ENSRNOG00000065098, ENSRNOG00000020652, ENSRNOG00000032664	139	338	20566	2.62645	1	0.49451	0.465389
GOTERM_BP_FAT	GO:0001667~ameboidal-type cell migration	5	3.16456	0.0784664	ENSRNOG00000007687, ENSRNOG00000065098, ENSRNOG00000015618, ENSRNOG00000014371, ENSRNOG00000040287	139	240	20566	3.08243	1	0.497066	0.467794
GOTERM_BP_FAT	GO:0008406~gonad development	6	3.79747	0.0785077	ENSRNOG00000050792, ENSRNOG00000012280, ENSRNOG00000015052, ENSRNOG00000015618, ENSRNOG00000040287, ENSRNOG00000056940	139	339	20566	2.61871	1	0.497066	0.467794
GOTERM_BP_FAT	GO:0003206~cardiac chamber morphogenesis	4	2.53165	0.0785641	ENSRNOG00000015318, ENSRNOG00000015618, ENSRNOG00000020652, ENSRNOG00000056940	139	149	20566	3.972	1	0.497066	0.467794
GOTERM_BP_FAT	GO:0071496~cellular response to external stimulus	4	2.53165	0.0805857	ENSRNOG00000016456, ENSRNOG00000043044, ENSRNOG00000020652, ENSRNOG00000038784	139	150	20566	3.94552	1	0.508962	0.47899
GOTERM_BP_FAT	GO:0050864~regulation of B cell activation	4	2.53165	0.0814605	ENSRNOG00000003486, ENSRNOG00000000321, ENSRNOG00000020652, ENSRNOG00000057557	139	151	20566	3.91939	1	0.512688	0.482497
GOTERM_BP_FAT	GO:0030177~positive regulation of Wnt signaling pathway	4	2.53165	0.0814605	ENSRNOG00000054957, ENSRNOG00000015618, ENSRNOG00000020652, ENSRNOG00000007078	139	151	20566	3.91939	1	0.512688	0.482497
GOTERM_BP_FAT	GO:0002009~morphogenesis of an epithelium	8	5.06329	0.0816628	ENSRNOG00000027030, ENSRNOG00000004578, ENSRNOG00000016812, ENSRNOG00000015618, ENSRNOG00000020652, ENSRNOG00000016099, ENSRNOG00000014395, ENSRNOG00000056940	139	557	20566	2.12505	1	0.513065	0.482851
GOTERM_BP_FAT	GO:0032757~positive regulation of interleukin-8 production	3	1.89873	0.0823426	ENSRNOG00000065098, ENSRNOG00000017164, ENSRNOG00000015618	139	71	20566	6.2517	1	0.515687	0.485319
GOTERM_BP_FAT	GO:0002833~positive regulation of response to biotic stimulus	6	3.79747	0.0823667	ENSRNOG00000003486, ENSRNOG00000011947, ENSRNOG00000000321, ENSRNOG00000065098, ENSRNOG00000014837, ENSRNOG00000015618	139	344	20566	2.58064	1	0.515687	0.485319
GOTERM_BP_FAT	GO:0120161~regulation of cold-induced thermogenesis	4	2.53165	0.0826894	ENSRNOG00000013973, ENSRNOG00000004473, ENSRNOG00000057557, ENSRNOG00000000704	139	152	20566	3.8936	1	0.515864	0.485485
GOTERM_BP_FAT	GO:0045137~development of primary sexual characteristics	6	3.79747	0.0831505	ENSRNOG00000050792, ENSRNOG00000012280, ENSRNOG00000015052, ENSRNOG00000015618, ENSRNOG00000040287, ENSRNOG00000056940	139	345	20566	2.57316	1	0.515864	0.485485
GOTERM_BP_FAT	GO:0140546~defense response to symbiont	11	6.96203	0.0836152	ENSRNOG00000068306, ENSRNOG00000016456, ENSRNOG00000007159, ENSRNOG00000012280, ENSRNOG00000065098, ENSRNOG00000013973, ENSRNOG00000027030, ENSRNOG00000032708, ENSRNOG00000015052, ENSRNOG00000015618, ENSRNOG00000006033	139	905	20566	1.79837	1	0.515864	0.485485
GOTERM_BP_FAT	GO:0070242~thymocyte apoptotic process	2	1.26582	0.0838278	ENSRNOG00000015618, ENSRNOG00000014395	139	13	20566	22.7626	1	0.515864	0.485485
GOTERM_BP_FAT	GO:0002503~peptide antigen assembly with MHC class II protein complex	2	1.26582	0.0838278	ENSRNOG00000049491, ENSRNOG00000032708	139	13	20566	22.7626	1	0.515864	0.485485
GOTERM_BP_FAT	GO:0051549~positive regulation of keratinocyte migration	2	1.26582	0.0838278	ENSRNOG00000017539, ENSRNOG00000004854	139	13	20566	22.7626	1	0.515864	0.485485
GOTERM_BP_FAT	GO:0097107~postsynaptic density assembly	2	1.26582	0.0838278	ENSRNOG00000017459, ENSRNOG00000007057	139	13	20566	22.7626	1	0.515864	0.485485
GOTERM_BP_FAT	GO:0045136~development of secondary sexual characteristics	2	1.26582	0.0838278	ENSRNOG00000015618, ENSRNOG00000020652	139	13	20566	22.7626	1	0.515864	0.485485
GOTERM_BP_FAT	GO:0106014~regulation of inflammatory response to wounding	2	1.26582	0.0838278	ENSRNOG00000016456, ENSRNOG00000000321	139	13	20566	22.7626	1	0.515864	0.485485
GOTERM_BP_FAT	GO:0002399~MHC class II protein complex assembly	2	1.26582	0.0838278	ENSRNOG00000049491, ENSRNOG00000032708	139	13	20566	22.7626	1	0.515864	0.485485
GOTERM_BP_FAT	GO:0061180~mammary gland epithelium development	3	1.89873	0.0843356	ENSRNOG00000015618, ENSRNOG00000020652, ENSRNOG00000057557	139	72	20566	6.16487	1	0.516341	0.485934
GOTERM_BP_FAT	GO:0071887~leukocyte apoptotic process	3	1.89873	0.0843356	ENSRNOG00000000321, ENSRNOG00000015618, ENSRNOG00000014395	139	72	20566	6.16487	1	0.516341	0.485934
GOTERM_BP_FAT	GO:1904894~positive regulation of receptor signaling pathway via STAT	3	1.89873	0.0843356	ENSRNOG00000015654, ENSRNOG00000020652, ENSRNOG00000040287	139	72	20566	6.16487	1	0.516341	0.485934
GOTERM_BP_FAT	GO:1903053~regulation of extracellular matrix organization	3	1.89873	0.0863434	ENSRNOG00000008678, ENSRNOG00000004854, ENSRNOG00000020652	139	73	20566	6.08042	1	0.525676	0.49472
GOTERM_BP_FAT	GO:0060350~endochondral bone morphogenesis	3	1.89873	0.0863434	ENSRNOG00000015654, ENSRNOG00000012920, ENSRNOG00000000700	139	73	20566	6.08042	1	0.525676	0.49472
GOTERM_BP_FAT	GO:0045834~positive regulation of lipid metabolic process	4	2.53165	0.0864445	ENSRNOG00000014149, ENSRNOG00000016769, ENSRNOG00000015052, ENSRNOG00000004473	139	155	20566	3.81824	1	0.525676	0.49472
GOTERM_BP_FAT	GO:0021782~glial cell development	4	2.53165	0.0864445	ENSRNOG00000043098, ENSRNOG00000020652, ENSRNOG00000016099, ENSRNOG00000021087	139	155	20566	3.81824	1	0.525676	0.49472
GOTERM_BP_FAT	GO:0010976~positive regulation of neuron projection development	5	3.16456	0.0870273	ENSRNOG00000000321, ENSRNOG00000065098, ENSRNOG00000002548, ENSRNOG00000003172, ENSRNOG00000015618	139	249	20566	2.97102	1	0.528327	0.497215
GOTERM_BP_FAT	GO:0001910~regulation of leukocyte mediated cytotoxicity	4	2.53165	0.08777	ENSRNOG00000007159, ENSRNOG00000065254, ENSRNOG00000020652, ENSRNOG00000032664	139	156	20566	3.79376	1	0.531046	0.499773
GOTERM_BP_FAT	GO:0003231~cardiac ventricle development	4	2.53165	0.08777	ENSRNOG00000015318, ENSRNOG00000015618, ENSRNOG00000020652, ENSRNOG00000056940	139	156	20566	3.79376	1	0.531046	0.499773
GOTERM_BP_FAT	GO:0044057~regulation of system process	9	5.6962	0.08822	ENSRNOG00000015156, ENSRNOG00000011947, ENSRNOG00000027030, ENSRNOG00000017767, ENSRNOG00000014149, ENSRNOG00000012302, ENSRNOG00000004473, ENSRNOG00000007078, ENSRNOG00000001295	139	681	20566	1.95538	1	0.532857	0.501478
GOTERM_BP_FAT	GO:0050885~neuromuscular process controlling balance	3	1.89873	0.0883654	ENSRNOG00000011947, ENSRNOG00000008529, ENSRNOG00000026953	139	74	20566	5.99825	1	0.532857	0.501478
GOTERM_BP_FAT	GO:0043523~regulation of neuron apoptotic process	6	3.79747	0.088748	ENSRNOG00000007159, ENSRNOG00000013973, ENSRNOG00000005053, ENSRNOG00000015052, ENSRNOG00000025764, ENSRNOG00000004473, ENSRNOG00000038047	139	352	20566	2.52199	1	0.534269	0.502806
GOTERM_BP_FAT	GO:0030432~peristalsis	2	1.26582	0.0899793	ENSRNOG00000011947, ENSRNOG00000014149	139	14	20566	21.1367	1	0.538978	0.507238
GOTERM_BP_FAT	GO:0022605~mammalian oogenesis stage	2	1.26582	0.0899793	ENSRNOG00000050792, ENSRNOG00000012280	139	14	20566	21.1367	1	0.538978	0.507238
GOTERM_BP_FAT	GO:0034699~response to luteinizing hormone	2	1.26582	0.0899793	ENSRNOG00000015052, ENSRNOG00000040287	139	14	20566	21.1367	1	0.538978	0.507238
GOTERM_BP_FAT	GO:0048488~synaptic vesicle endocytosis	3	1.89873	0.0904016	ENSRNOG00000061508, ENSRNOG00000016688, ENSRNOG00000000321	139	75	20566	5.91827	1	0.539711	0.507928
GOTERM_BP_FAT	GO:0010043~response to zinc ion	3	1.89873	0.0904016	ENSRNOG00000027990, ENSRNOG00000043098, ENSRNOG00000025764, ENSRNOG00000038047	139	75	20566	5.91827	1	0.539711	0.507928
GOTERM_BP_FAT	GO:1905330~regulation of morphogenesis of an epithelium	3	1.89873	0.0924516	ENSRNOG00000013973, ENSRNOG00000015618, ENSRNOG00000020652	139	76	20566	5.8404	1	0.551036	0.518586
GOTERM_BP_FAT	GO:0030316~osteoclast differentiation	3	1.89873	0.0945151	ENSRNOG00000007159, ENSRNOG00000020652, ENSRNOG00000007078	139	77	20566	5.76455	1	0.560686	0.527668
GOTERM_BP_FAT	GO:0030888~regulation of B cell proliferation	3	1.89873	0.0945151	ENSRNOG00000003486, ENSRNOG00000000321, ENSRNOG00000057557	139	77	20566	5.76455	1	0.560686	0.527668
GOTERM_BP_FAT	GO:0009615~response to virus	6	3.79747	0.0945379	ENSRNOG00000016456, ENSRNOG00000011647, ENSRNOG00000013973, ENSRNOG00000008943, ENSRNOG00000020652, ENSRNOG00000006033	139	359	20566	2.47282	1	0.560686	0.527668
GOTERM_BP_FAT	GO:0033690~positive regulation of osteoblast proliferation	2	1.26582	0.0960898	ENSRNOG00000004578, ENSRNOG00000000700	139	15	20566	19.7276	1	0.562477	0.529353
GOTERM_BP_FAT	GO:0048246~macrophage chemotaxis	2	1.26582	0.0960898	ENSRNOG00000007159, ENSRNOG00000017539	139	15	20566	19.7276	1	0.562477	0.529353
GOTERM_BP_FAT	GO:2000425~regulation of apoptotic cell clearance	2	1.26582	0.0960898	ENSRNOG00000007159, ENSRNOG00000065098	139	15	20566	19.7276	1	0.562477	0.529353
GOTERM_BP_FAT	GO:0048021~regulation of melanin biosynthetic process	2	1.26582	0.0960898	ENSRNOG00000016769, ENSRNOG00000015618	139	15	20566	19.7276	1	0.562477	0.529353
GOTERM_BP_FAT	GO:0051547~regulation of keratinocyte migration	2	1.26582	0.0960898	ENSRNOG00000017539, ENSRNOG00000004854	139	15	20566	19.7276	1	0.562477	0.529353
GOTERM_BP_FAT	GO:0097501~stress response to metal ion	2	1.26582	0.0960898	ENSRNOG00000043098, ENSRNOG00000025764, ENSRNOG00000038047	139	15	20566	19.7276	1	0.562477	0.529353
GOTERM_BP_FAT	GO:0043455~regulation of secondary metabolic process	2	1.26582	0.0960898	ENSRNOG00000016769, ENSRNOG00000015618	139	15	20566	19.7276	1	0.562477	0.529353
GOTERM_BP_FAT	GO:1900376~regulation of secondary metabolite biosynthetic process	2	1.26582	0.0960898	ENSRNOG00000016769, ENSRNOG00000015618	139	15	20566	19.7276	1	0.562477	0.529353
GOTERM_BP_FAT	GO:0061061~muscle structure development	8	5.06329	0.0973435	ENSRNOG00000013653, ENSRNOG00000027030, ENSRNOG00000016538, ENSRNOG00000015318, ENSRNOG00000015618, ENSRNOG00000020652, ENSRNOG00000006462, ENSRNOG00000056940	139	582	20566	2.03377	1	0.56889	0.535389
GOTERM_BP_FAT	GO:0002831~regulation of response to biotic stimulus	8	5.06329	0.0980033	ENSRNOG00000003486, ENSRNOG00000011947, ENSRNOG00000065254, ENSRNOG00000000321, ENSRNOG00000065098, ENSRNOG00000014837, ENSRNOG00000015618, ENSRNOG00000020652	139	583	20566	2.03028	1	0.571338	0.537692
GOTERM_BP_FAT	GO:1902115~regulation of organelle assembly	5	3.16456	0.0980796	ENSRNOG00000010999, ENSRNOG00000016812, ENSRNOG00000008334, ENSRNOG00000015618, ENSRNOG00000007706	139	260	20566	2.84532	1	0.571338	0.537692
GOTERM_BP_FAT	GO:0048708~astrocyte differentiation	3	1.89873	0.0986818	ENSRNOG00000043098, ENSRNOG00000016099, ENSRNOG00000001295	139	79	20566	5.61861	1	0.572991	0.539248
GOTERM_BP_FAT	GO:0030858~positive regulation of epithelial cell differentiation	3	1.89873	0.0986818	ENSRNOG00000000321, ENSRNOG00000054957, ENSRNOG00000024751	139	79	20566	5.61861	1	0.572991	0.539248
GOTERM_BP_FAT	GO:0035556~intracellular signal transduction	18	11.3924	0.0988862	ENSRNOG00000011947, ENSRNOG00000027990, ENSRNOG00000000321, ENSRNOG00000027030, ENSRNOG00000004699, ENSRNOG00000012302, ENSRNOG00000007706, ENSRNOG00000014371, ENSRNOG00000038047, ENSRNOG00000054212, ENSRNOG00000015156, ENSRNOG00000017767, ENSRNOG00000017208, ENSRNOG00000043098, ENSRNOG00000013922, ENSRNOG00000015618, ENSRNOG00000025764, ENSRNOG00000006462, ENSRNOG00000040287	139	1811	20566	1.47058	1	0.573253	0.539495

## Sheet: DAVID_GO_CC_FAT
Supplementary Table S9. List of GO terms enriched for the 166 DEGs at 12 weeks of age.
Category	Term	Count	%	PValue	Genes	List Total	Pop Hits	Pop Total	Fold Enrichment	Bonferroni	Benjamini	FDR
GOTERM_CC_FAT	GO:0005576~extracellular region	48	30.3797	8.45124e-08	ENSRNOG00000050792, ENSRNOG00000010977, ENSRNOG00000011647, ENSRNOG00000027030, ENSRNOG00000054957, ENSRNOG00000004578, ENSRNOG00000004699, ENSRNOG00000011821, ENSRNOG00000004854, ENSRNOG00000001006, ENSRNOG00000004678, ENSRNOG00000012698, ENSRNOG00000032664, ENSRNOG00000019211, ENSRNOG00000015156, ENSRNOG00000015654, ENSRNOG00000065254, ENSRNOG00000013973, ENSRNOG00000017459, ENSRNOG00000065098,…	133	2783	16802	2.1789	3.11001e-05	2.79377e-05	2.72545e-05
GOTERM_CC_FAT	GO:0031012~extracellular matrix	18	11.3924	2.14734e-07	ENSRNOG00000011647, ENSRNOG00000011821, ENSRNOG00000004578, ENSRNOG00000012920, ENSRNOG00000002548, ENSRNOG00000003715, ENSRNOG00000012280, ENSRNOG00000049949, ENSRNOG00000017539, ENSRNOG00000016812, ENSRNOG00000020579, ENSRNOG00000017208, ENSRNOG00000003172, ENSRNOG00000003183, ENSRNOG00000020652, ENSRNOG00000015618, ENSRNOG00000007078, ENSRNOG00000006033	133	479	16802	4.7473	7.9019e-05	2.79377e-05	2.72545e-05
GOTERM_CC_FAT	GO:0030312~external encapsulating structure	18	11.3924	2.27753e-07	ENSRNOG00000011647, ENSRNOG00000011821, ENSRNOG00000004578, ENSRNOG00000012920, ENSRNOG00000002548, ENSRNOG00000003715, ENSRNOG00000012280, ENSRNOG00000049949, ENSRNOG00000017539, ENSRNOG00000016812, ENSRNOG00000020579, ENSRNOG00000017208, ENSRNOG00000003172, ENSRNOG00000003183, ENSRNOG00000020652, ENSRNOG00000015618, ENSRNOG00000007078, ENSRNOG00000006033	133	481	16802	4.72756	8.38096e-05	2.79377e-05	2.72545e-05
GOTERM_CC_FAT	GO:0005615~extracellular space	38	24.0506	4.79707e-06	ENSRNOG00000050792, ENSRNOG00000010977, ENSRNOG00000011647, ENSRNOG00000027030, ENSRNOG00000054957, ENSRNOG00000004578, ENSRNOG00000011821, ENSRNOG00000004678, ENSRNOG00000032664, ENSRNOG00000019211, ENSRNOG00000015156, ENSRNOG00000015654, ENSRNOG00000065254, ENSRNOG00000013973, ENSRNOG00000065098, ENSRNOG00000017539, ENSRNOG00000049949, ENSRNOG00000003183, ENSRNOG00000015618, ENSRNOG00000006033,…	133	2219	16802	2.16339	0.00176377	0.000441331	0.000430537
GOTERM_CC_FAT	GO:0062023~collagen-containing extracellular matrix	12	7.59494	3.78799e-05	ENSRNOG00000011647, ENSRNOG00000017539, ENSRNOG00000011821, ENSRNOG00000049949, ENSRNOG00000020579, ENSRNOG00000017208, ENSRNOG00000012920, ENSRNOG00000002548, ENSRNOG00000003172, ENSRNOG00000003183, ENSRNOG00000003715, ENSRNOG00000020652	133	314	16802	4.82793	0.0138434	0.00278796	0.00271978
GOTERM_CC_FAT	GO:0098590~plasma membrane region	26	16.4557	0.000235513	ENSRNOG00000061508, ENSRNOG00000022283, ENSRNOG00000008678, ENSRNOG00000004854, ENSRNOG00000001006, ENSRNOG00000004678, ENSRNOG00000007706, ENSRNOG00000014149, ENSRNOG00000016408, ENSRNOG00000025612, ENSRNOG00000016827, ENSRNOG00000024243, ENSRNOG00000001792, ENSRNOG00000003732, ENSRNOG00000000321, ENSRNOG00000030714, ENSRNOG00000032417, ENSRNOG00000003715, ENSRNOG00000014371, ENSRNOG00000011231,…	133	1498	16802	2.19266	0.0830284	0.0144448	0.0140915
GOTERM_CC_FAT	GO:0043025~neuronal cell body	17	10.7595	0.000659602	ENSRNOG00000001165, ENSRNOG00000007159, ENSRNOG00000030714, ENSRNOG00000008943, ENSRNOG00000002548, ENSRNOG00000015052, ENSRNOG00000007706, ENSRNOG00000054212, ENSRNOG00000015156, ENSRNOG00000015654, ENSRNOG00000016538, ENSRNOG00000025612, ENSRNOG00000003172, ENSRNOG00000020652, ENSRNOG00000004473, ENSRNOG00000028991, ENSRNOG00000001295	133	815	16802	2.63512	0.215582	0.0346762	0.0338282
GOTERM_CC_FAT	GO:0044297~cell body	18	11.3924	0.000775441	ENSRNOG00000001165, ENSRNOG00000007159, ENSRNOG00000030714, ENSRNOG00000008943, ENSRNOG00000002548, ENSRNOG00000015052, ENSRNOG00000007706, ENSRNOG00000054212, ENSRNOG00000015156, ENSRNOG00000015654, ENSRNOG00000016538, ENSRNOG00000016769, ENSRNOG00000025612, ENSRNOG00000003172, ENSRNOG00000020652, ENSRNOG00000004473, ENSRNOG00000028991, ENSRNOG00000001295	133	910	16802	2.49885	0.248341	0.0356703	0.0347979
GOTERM_CC_FAT	GO:0030054~cell junction	35	22.1519	0.0027636	ENSRNOG00000061508, ENSRNOG00000007687, ENSRNOG00000001006, ENSRNOG00000018680, ENSRNOG00000016688, ENSRNOG00000013653, ENSRNOG00000017459, ENSRNOG00000014149, ENSRNOG00000017539, ENSRNOG00000049949, ENSRNOG00000016408, ENSRNOG00000043044, ENSRNOG00000025612, ENSRNOG00000023356, ENSRNOG00000015618, ENSRNOG00000024243, ENSRNOG00000007159, ENSRNOG00000003732, ENSRNOG00000000321, ENSRNOG00000030714,…	133	2696	16802	1.64005	0.638832	0.107942	0.105302
GOTERM_CC_FAT	GO:0036477~somatodendritic compartment	20	12.6582	0.0029332	ENSRNOG00000001165, ENSRNOG00000007159, ENSRNOG00000030714, ENSRNOG00000008943, ENSRNOG00000002548, ENSRNOG00000015052, ENSRNOG00000007706, ENSRNOG00000011231, ENSRNOG00000054212, ENSRNOG00000015156, ENSRNOG00000015654, ENSRNOG00000016538, ENSRNOG00000016408, ENSRNOG00000025612, ENSRNOG00000003172, ENSRNOG00000020652, ENSRNOG00000004473, ENSRNOG00000028991, ENSRNOG00000006462, ENSRNOG00000001295	133	1212	16802	2.08467	0.660745	0.107942	0.105302
GOTERM_CC_FAT	GO:0009986~cell surface	19	12.0253	0.00368505	ENSRNOG00000021260, ENSRNOG00000007687, ENSRNOG00000000321, ENSRNOG00000030714, ENSRNOG00000008678, ENSRNOG00000054957, ENSRNOG00000002548, ENSRNOG00000003715, ENSRNOG00000032664, ENSRNOG00000014371, ENSRNOG00000057557, ENSRNOG00000065254, ENSRNOG00000015654, ENSRNOG00000065098, ENSRNOG00000016538, ENSRNOG00000017208, ENSRNOG00000032708, ENSRNOG00000020652, ENSRNOG00000015618	133	1145	16802	2.09632	0.74298	0.123282	0.120266
GOTERM_CC_FAT	GO:0045202~synapse	28	17.7215	0.00602116	ENSRNOG00000061508, ENSRNOG00000007687, ENSRNOG00000001006, ENSRNOG00000018680, ENSRNOG00000016688, ENSRNOG00000017459, ENSRNOG00000014149, ENSRNOG00000017539, ENSRNOG00000049949, ENSRNOG00000025612, ENSRNOG00000023356, ENSRNOG00000015618, ENSRNOG00000024243, ENSRNOG00000007159, ENSRNOG00000003732, ENSRNOG00000000321, ENSRNOG00000030714, ENSRNOG00000008943, ENSRNOG00000032417, ENSRNOG00000002548,…	133	2091	16802	1.69166	0.891661	0.184649	0.180133
GOTERM_CC_FAT	GO:0099535~synapse-associated extracellular matrix	3	1.89873	0.00683924	ENSRNOG00000017539, ENSRNOG00000049949, ENSRNOG00000002548	133	16	16802	23.687	0.919981	0.193603	0.188868
GOTERM_CC_FAT	GO:0097060~synaptic membrane	12	7.59494	0.00790522	ENSRNOG00000061508, ENSRNOG00000003732, ENSRNOG00000030714, ENSRNOG00000014149, ENSRNOG00000016538, ENSRNOG00000032417, ENSRNOG00000001006, ENSRNOG00000025612, ENSRNOG00000003715, ENSRNOG00000011231, ENSRNOG00000007057, ENSRNOG00000024243	133	602	16802	2.51822	0.946103	0.207794	0.202713
GOTERM_CC_FAT	GO:0009897~external side of plasma membrane	11	6.96203	0.0130941	ENSRNOG00000021260, ENSRNOG00000015654, ENSRNOG00000065254, ENSRNOG00000007687, ENSRNOG00000000321, ENSRNOG00000008678, ENSRNOG00000016538, ENSRNOG00000032708, ENSRNOG00000032664, ENSRNOG00000014371, ENSRNOG00000057557	133	561	16802	2.47708	0.992175	0.321241	0.313384
GOTERM_CC_FAT	GO:0005794~Golgi apparatus	20	12.6582	0.022294	ENSRNOG00000007338, ENSRNOG00000050395, ENSRNOG00000030714, ENSRNOG00000004589, ENSRNOG00000004699, ENSRNOG00000004854, ENSRNOG00000050404, ENSRNOG00000012698, ENSRNOG00000013038, ENSRNOG00000007706, ENSRNOG00000011460, ENSRNOG00000010183, ENSRNOG00000065254, ENSRNOG00000016769, ENSRNOG00000020991, ENSRNOG00000032708, ENSRNOG00000047734, ENSRNOG00000006462, ENSRNOG00000002471, ENSRNOG00000002031	133	1479	16802	1.70833	0.999751	0.512762	0.500221
GOTERM_CC_FAT	GO:0098791~Golgi apparatus subcompartment	8	5.06329	0.026244	ENSRNOG00000007338, ENSRNOG00000050395, ENSRNOG00000065254, ENSRNOG00000030714, ENSRNOG00000016769, ENSRNOG00000020991, ENSRNOG00000012698, ENSRNOG00000047734	133	368	16802	2.74632	0.999944	0.568105	0.554212
GOTERM_CC_FAT	GO:0031253~cell projection membrane	8	5.06329	0.0286756	ENSRNOG00000000321, ENSRNOG00000008678, ENSRNOG00000016538, ENSRNOG00000017208, ENSRNOG00000004678, ENSRNOG00000016408, ENSRNOG00000026953, ENSRNOG00000007294	133	375	16802	2.69506	0.999978	0.585355	0.571039
GOTERM_CC_FAT	GO:0098978~glutamatergic synapse	14	8.86076	0.0316618	ENSRNOG00000003732, ENSRNOG00000030714, ENSRNOG00000001006, ENSRNOG00000012302, ENSRNOG00000003715, ENSRNOG00000014550, ENSRNOG00000013072, ENSRNOG00000014149, ENSRNOG00000017459, ENSRNOG00000017539, ENSRNOG00000016538, ENSRNOG00000025612, ENSRNOG00000015618, ENSRNOG00000007057	133	932	16802	1.89767	0.999993	0.585355	0.571039
GOTERM_CC_FAT	GO:0031252~cell leading edge	9	5.6962	0.0318128	ENSRNOG00000016688, ENSRNOG00000013653, ENSRNOG00000011647, ENSRNOG00000008678, ENSRNOG00000016538, ENSRNOG00000017208, ENSRNOG00000007294, ENSRNOG00000024243, ENSRNOG00000001295	133	469	16802	2.42426	0.999993	0.585355	0.571039
GOTERM_CC_FAT	GO:0098552~side of membrane	13	8.22785	0.040831	ENSRNOG00000021260, ENSRNOG00000007687, ENSRNOG00000000321, ENSRNOG00000011647, ENSRNOG00000008678, ENSRNOG00000032664, ENSRNOG00000014371, ENSRNOG00000057557, ENSRNOG00000065254, ENSRNOG00000015654, ENSRNOG00000016701, ENSRNOG00000016538, ENSRNOG00000032708	133	869	16802	1.88987	1	0.715514	0.698015
GOTERM_CC_FAT	GO:0030139~endocytic vesicle	6	3.79747	0.0474494	ENSRNOG00000016688, ENSRNOG00000007159, ENSRNOG00000065254, ENSRNOG00000016769, ENSRNOG00000000479, ENSRNOG00000032664	133	250	16802	3.03194	1	0.793699	0.774288
GOTERM_CC_FAT	GO:0098982~GABA-ergic synapse	5	3.16456	0.0545277	ENSRNOG00000007687, ENSRNOG00000030714, ENSRNOG00000012302, ENSRNOG00000014371, ENSRNOG00000011231	133	181	16802	3.4898	1	0.834432	0.814024
GOTERM_CC_FAT	GO:0005802~trans-Golgi network	6	3.79747	0.0566243	ENSRNOG00000007338, ENSRNOG00000050395, ENSRNOG00000030714, ENSRNOG00000016769, ENSRNOG00000020991, ENSRNOG00000047734	133	263	16802	2.88207	1	0.834432	0.814024
GOTERM_CC_FAT	GO:0042611~MHC protein complex	3	1.89873	0.0566869	ENSRNOG00000065254, ENSRNOG00000049491, ENSRNOG00000032708	133	49	16802	7.73454	1	0.834432	0.814024
GOTERM_CC_FAT	GO:0001726~ruffle	5	3.16456	0.0591083	ENSRNOG00000013653, ENSRNOG00000011647, ENSRNOG00000017208, ENSRNOG00000007294, ENSRNOG00000001295	133	186	16802	3.39599	1	0.83661	0.816149
GOTERM_CC_FAT	GO:0043005~neuron projection	20	12.6582	0.0644052	ENSRNOG00000022283, ENSRNOG00000007159, ENSRNOG00000003732, ENSRNOG00000030714, ENSRNOG00000008943, ENSRNOG00000032417, ENSRNOG00000002548, ENSRNOG00000007706, ENSRNOG00000014371, ENSRNOG00000011231, ENSRNOG00000015156, ENSRNOG00000014149, ENSRNOG00000065098, ENSRNOG00000016538, ENSRNOG00000016408, ENSRNOG00000003172, ENSRNOG00000020652, ENSRNOG00000004473, ENSRNOG00000028991, ENSRNOG00000006462	133	1673	16802	1.51023	1	0.877819	0.85635
GOTERM_CC_FAT	GO:0043204~perikaryon	5	3.16456	0.083832	ENSRNOG00000015156, ENSRNOG00000007159, ENSRNOG00000008943, ENSRNOG00000016538, ENSRNOG00000028991	133	210	16802	3.00788	1	1	0.978202
GOTERM_CC_FAT	GO:0098793~presynapse	12	7.59494	0.0918629	ENSRNOG00000061508, ENSRNOG00000016688, ENSRNOG00000007159, ENSRNOG00000007687, ENSRNOG00000003732, ENSRNOG00000000321, ENSRNOG00000030714, ENSRNOG00000014149, ENSRNOG00000008943, ENSRNOG00000001006, ENSRNOG00000002548, ENSRNOG00000011231	133	891	16802	1.70143	1	1	0.978202
GOTERM_CC_FAT	GO:0098966~perisynaptic extracellular matrix	2	1.26582	0.0974857	ENSRNOG00000049949, ENSRNOG00000002548	133	13	16802	19.4355	1	1	0.978202
GOTERM_CC_FAT	GO:0031984~organelle subcompartment	17	10.7595	0.0986482	ENSRNOG00000007338, ENSRNOG00000001165, ENSRNOG00000050395, ENSRNOG00000003732, ENSRNOG00000030714, ENSRNOG00000048250, ENSRNOG00000004854, ENSRNOG00000013238, ENSRNOG00000018076, ENSRNOG00000012698, ENSRNOG00000032664, ENSRNOG00000065254, ENSRNOG00000016769, ENSRNOG00000020991, ENSRNOG00000047734, ENSRNOG00000006462, ENSRNOG00000040287	133	1438	16802	1.49348	1	1	0.978202

## Sheet: DAVID_GO_MF_FAT
Supplementary Table S9. List of GO terms enriched for the 166 DEGs at 12 weeks of age.
Category	Term	Count	%	PValue	Genes	List Total	Pop Hits	Pop Total	Fold Enrichment	Bonferroni	Benjamini	FDR
GOTERM_MF_FAT	GO:0005102~signaling receptor binding	24	15.1899	0.000895025	ENSRNOG00000007159, ENSRNOG00000007687, ENSRNOG00000003732, ENSRNOG00000027030, ENSRNOG00000004405, ENSRNOG00000011821, ENSRNOG00000004578, ENSRNOG00000008943, ENSRNOG00000002548, ENSRNOG00000003715, ENSRNOG00000032664, ENSRNOG00000015156, ENSRNOG00000065254, ENSRNOG00000016456, ENSRNOG00000065098, ENSRNOG00000016538, ENSRNOG00000013922, ENSRNOG00000020652, ENSRNOG00000015618, ENSRNOG00000004473,…	129	1700	19058	2.08569	0.383949	0.285421	0.285421
GOTERM_MF_FAT	GO:0044877~protein-containing complex binding	29	18.3544	0.00105516	ENSRNOG00000007687, ENSRNOG00000008678, ENSRNOG00000011821, ENSRNOG00000007706, ENSRNOG00000053047, ENSRNOG00000065254, ENSRNOG00000065098, ENSRNOG00000017539, ENSRNOG00000016769, ENSRNOG00000043044, ENSRNOG00000029078, ENSRNOG00000004473, ENSRNOG00000002471, ENSRNOG00000065214, ENSRNOG00000049491, ENSRNOG00000004405, ENSRNOG00000002548, ENSRNOG00000012302, ENSRNOG00000014371, ENSRNOG00000014395,…	129	2280	19058	1.8791	0.435121	0.285421	0.285421
GOTERM_MF_FAT	GO:0048018~receptor ligand activity	11	6.96203	0.002804	ENSRNOG00000015156, ENSRNOG00000016456, ENSRNOG00000007159, ENSRNOG00000007687, ENSRNOG00000003732, ENSRNOG00000065098, ENSRNOG00000027030, ENSRNOG00000008943, ENSRNOG00000011821, ENSRNOG00000015618, ENSRNOG00000020652	129	523	19058	3.10727	0.781089	0.418016	0.418016
GOTERM_MF_FAT	GO:0030546~signaling receptor activator activity	11	6.96203	0.00312458	ENSRNOG00000015156, ENSRNOG00000016456, ENSRNOG00000007159, ENSRNOG00000007687, ENSRNOG00000003732, ENSRNOG00000065098, ENSRNOG00000027030, ENSRNOG00000008943, ENSRNOG00000011821, ENSRNOG00000015618, ENSRNOG00000020652	129	531	19058	3.06045	0.816041	0.418016	0.418016
GOTERM_MF_FAT	GO:0050786~RAGE receptor binding	3	1.89873	0.00386336	ENSRNOG00000065098, ENSRNOG00000011821, ENSRNOG00000001295	129	14	19058	31.6578	0.876822	0.418016	0.418016
GOTERM_MF_FAT	GO:0030545~signaling receptor regulator activity	11	6.96203	0.00538413	ENSRNOG00000015156, ENSRNOG00000016456, ENSRNOG00000007159, ENSRNOG00000007687, ENSRNOG00000003732, ENSRNOG00000065098, ENSRNOG00000027030, ENSRNOG00000008943, ENSRNOG00000011821, ENSRNOG00000015618, ENSRNOG00000020652	129	574	19058	2.83119	0.946103	0.485469	0.485469
GOTERM_MF_FAT	GO:0005540~hyaluronic acid binding	3	1.89873	0.0112153	ENSRNOG00000050792, ENSRNOG00000018434, ENSRNOG00000049949	129	24	19058	18.4671	0.997761	0.866783	0.866783
GOTERM_MF_FAT	GO:0030246~carbohydrate binding	7	4.43038	0.0156507	ENSRNOG00000012280, ENSRNOG00000000321, ENSRNOG00000004589, ENSRNOG00000012920, ENSRNOG00000004678, ENSRNOG00000001006, ENSRNOG00000005053	129	299	19058	3.45871	0.999803	1	1
GOTERM_MF_FAT	GO:0005178~integrin binding	5	3.16456	0.0228851	ENSRNOG00000007687, ENSRNOG00000065098, ENSRNOG00000016538, ENSRNOG00000002548, ENSRNOG00000007078	129	160	19058	4.61676	0.999996	1	1
GOTERM_MF_FAT	GO:0140677~molecular function activator activity	15	9.49367	0.0229657	ENSRNOG00000011947, ENSRNOG00000007159, ENSRNOG00000007687, ENSRNOG00000003732, ENSRNOG00000000321, ENSRNOG00000027030, ENSRNOG00000011821, ENSRNOG00000008943, ENSRNOG00000017164, ENSRNOG00000056940, ENSRNOG00000015156, ENSRNOG00000016456, ENSRNOG00000065098, ENSRNOG00000020652, ENSRNOG00000015618	129	1154	19058	1.92032	0.999997	1	1
GOTERM_MF_FAT	GO:0001968~fibronectin binding	3	1.89873	0.0230469	ENSRNOG00000050792, ENSRNOG00000010977, ENSRNOG00000017539	129	35	19058	12.6631	0.999997	1	1
GOTERM_MF_FAT	GO:0005539~glycosaminoglycan binding	6	3.79747	0.0245447	ENSRNOG00000050792, ENSRNOG00000018434, ENSRNOG00000007159, ENSRNOG00000065098, ENSRNOG00000049949, ENSRNOG00000007078	129	244	19058	3.63286	0.999999	1	1
GOTERM_MF_FAT	GO:0042277~peptide binding	7	4.43038	0.0290864	ENSRNOG00000027990, ENSRNOG00000065254, ENSRNOG00000065098, ENSRNOG00000014149, ENSRNOG00000004757, ENSRNOG00000032708, ENSRNOG00000032664	129	345	19058	2.99755	1	1	1
GOTERM_MF_FAT	GO:0050839~cell adhesion molecule binding	7	4.43038	0.0327776	ENSRNOG00000007687, ENSRNOG00000065098, ENSRNOG00000016538, ENSRNOG00000016408, ENSRNOG00000002548, ENSRNOG00000014371, ENSRNOG00000007078	129	355	19058	2.91311	1	1	1
GOTERM_MF_FAT	GO:0042562~hormone binding	4	2.53165	0.0329969	ENSRNOG00000015654, ENSRNOG00000014371, ENSRNOG00000057557, ENSRNOG00000000704	129	104	19058	5.68217	1	1	1
GOTERM_MF_FAT	GO:0008188~neuropeptide receptor activity	3	1.89873	0.0382255	ENSRNOG00000015156, ENSRNOG00000030318, ENSRNOG00000014149	129	46	19058	9.63498	1	1	1
GOTERM_MF_FAT	GO:0003774~cytoskeletal motor activity	4	2.53165	0.042452	ENSRNOG00000000542, ENSRNOG00000014080, ENSRNOG00000000479, ENSRNOG00000026953	129	115	19058	5.13866	1	1	1
GOTERM_MF_FAT	GO:0035800~deubiquitinase activator activity	2	1.26582	0.0460847	ENSRNOG00000011947, ENSRNOG00000020652	129	7	19058	42.2104	1	1	1
GOTERM_MF_FAT	GO:0004222~metalloendopeptidase activity	4	2.53165	0.0461922	ENSRNOG00000017539, ENSRNOG00000016812, ENSRNOG00000018384, ENSRNOG00000042860	129	119	19058	4.96593	1	1	1
GOTERM_MF_FAT	GO:0017046~peptide hormone binding	3	1.89873	0.0510609	ENSRNOG00000015654, ENSRNOG00000057557, ENSRNOG00000000704	129	54	19058	8.20758	1	1	1
GOTERM_MF_FAT	GO:0008301~DNA binding, bending	3	1.89873	0.0562196	ENSRNOG00000068306, ENSRNOG00000065098, ENSRNOG00000053047	129	57	19058	7.7756	1	1	1
GOTERM_MF_FAT	GO:0008092~cytoskeletal protein binding	13	8.22785	0.0603936	ENSRNOG00000010999, ENSRNOG00000011647, ENSRNOG00000008678, ENSRNOG00000011821, ENSRNOG00000014080, ENSRNOG00000000479, ENSRNOG00000013653, ENSRNOG00000016408, ENSRNOG00000043044, ENSRNOG00000008334, ENSRNOG00000069663, ENSRNOG00000004473, ENSRNOG00000001295	129	1083	19058	1.77338	1	1	1
GOTERM_MF_FAT	GO:0005125~cytokine activity	5	3.16456	0.0611468	ENSRNOG00000016456, ENSRNOG00000007159, ENSRNOG00000065098, ENSRNOG00000015618, ENSRNOG00000020652	129	220	19058	3.35765	1	1	1
GOTERM_MF_FAT	GO:0098772~molecular function regulator activity	22	13.9241	0.0618701	ENSRNOG00000001165, ENSRNOG00000011947, ENSRNOG00000007159, ENSRNOG00000007687, ENSRNOG00000003732, ENSRNOG00000000321, ENSRNOG00000027030, ENSRNOG00000030714, ENSRNOG00000011821, ENSRNOG00000008943, ENSRNOG00000017164, ENSRNOG00000016099, ENSRNOG00000011460, ENSRNOG00000056940, ENSRNOG00000015156, ENSRNOG00000016479, ENSRNOG00000016456, ENSRNOG00000065098, ENSRNOG00000020579, ENSRNOG00000003172,…	129	2203	19058	1.47535	1	1	1
GOTERM_MF_FAT	GO:0004983~neuropeptide Y receptor activity	2	1.26582	0.0714662	ENSRNOG00000030318, ENSRNOG00000014149	129	11	19058	26.8612	1	1	1
GOTERM_MF_FAT	GO:0001664~G protein-coupled receptor binding	6	3.79747	0.0719119	ENSRNOG00000015156, ENSRNOG00000007159, ENSRNOG00000027030, ENSRNOG00000004578, ENSRNOG00000008943, ENSRNOG00000015618	129	330	19058	2.68612	1	1	1
GOTERM_MF_FAT	GO:0003777~microtubule motor activity	3	1.89873	0.0727037	ENSRNOG00000000542, ENSRNOG00000014080, ENSRNOG00000000479	129	66	19058	6.71529	1	1	1
GOTERM_MF_FAT	GO:0042802~identical protein binding	23	14.557	0.0804384	ENSRNOG00000010977, ENSRNOG00000022392, ENSRNOG00000011647, ENSRNOG00000011821, ENSRNOG00000004699, ENSRNOG00000004678, ENSRNOG00000012920, ENSRNOG00000004854, ENSRNOG00000002548, ENSRNOG00000003715, ENSRNOG00000014371, ENSRNOG00000053047, ENSRNOG00000015654, ENSRNOG00000012280, ENSRNOG00000013973, ENSRNOG00000017459, ENSRNOG00000017539, ENSRNOG00000020579, ENSRNOG00000015318, ENSRNOG00000005094,…	129	2404	19058	1.41345	1	1	1
GOTERM_MF_FAT	GO:0140375~immune receptor activity	4	2.53165	0.0828202	ENSRNOG00000015654, ENSRNOG00000004405, ENSRNOG00000057557, ENSRNOG00000000704	129	152	19058	3.8878	1	1	1
GOTERM_MF_FAT	GO:0030295~protein kinase activator activity	4	2.53165	0.0828202	ENSRNOG00000000321, ENSRNOG00000065098, ENSRNOG00000017164, ENSRNOG00000020652	129	152	19058	3.8878	1	1	1
GOTERM_MF_FAT	GO:0046872~metal ion binding	35	22.1519	0.0853585	ENSRNOG00000050792, ENSRNOG00000061508, ENSRNOG00000027990, ENSRNOG00000011647, ENSRNOG00000008678, ENSRNOG00000011821, ENSRNOG00000001006, ENSRNOG00000004678, ENSRNOG00000018384, ENSRNOG00000007706, ENSRNOG00000038047, ENSRNOG00000054212, ENSRNOG00000053047, ENSRNOG00000013653, ENSRNOG00000013973, ENSRNOG00000017539, ENSRNOG00000023356, ENSRNOG00000027513, ENSRNOG00000069456, ENSRNOG00000002471,…	129	4037	19058	1.28085	1	1	1
GOTERM_MF_FAT	GO:0003823~antigen binding	5	3.16456	0.0891239	ENSRNOG00000065254, ENSRNOG00000032708, ENSRNOG00000020652, ENSRNOG00000032664, ENSRNOG00000006033	129	251	19058	2.94296	1	1	1
GOTERM_MF_FAT	GO:0005201~extracellular matrix structural constituent	3	1.89873	0.0925742	ENSRNOG00000049949, ENSRNOG00000020579, ENSRNOG00000012920	129	76	19058	5.8317	1	1	1
GOTERM_MF_FAT	GO:0019209~kinase activator activity	4	2.53165	0.0931327	ENSRNOG00000000321, ENSRNOG00000065098, ENSRNOG00000017164, ENSRNOG00000020652	129	160	19058	3.69341	1	1	1
GOTERM_MF_FAT	GO:0023026~MHC class II protein complex binding	2	1.26582	0.0961774	ENSRNOG00000049491, ENSRNOG00000032708	129	15	19058	19.6982	1	1	1

## Sheet: Metascape_GO_BP
Supplementary Table S9. List of GO terms enriched for the 166 DEGs at 12 weeks of age.
Category	Term	Description	LogP	Log(q-value)	Genes	Symbols	InTerm_InList
GO Biological Processes	GO:0060349	bone morphogenesis	-8.82305	-4.57253	25235,25694,59086,89803,114490,140588,292999,304581,305104,364674,680415,65154,64566,81687,361129,83516,291023,691657	Ghr,Has2,Tgfb1,Sfrp4,Cited2,Gli3,Chsy1,Tmem119,Col9a1,Tifab,Pappa2,Ccn4,Wnt5a,Mmp9,Hapln4,Ppargc1a,Id4,Crip1	18/-
GO Biological Processes	GO:0060349	bone morphogenesis	-8.82305	-4.57253	25235,25694,59086,89803,114490,140588,292999,304581,305104,364674,680415	Ghr,Has2,Tgfb1,Sfrp4,Cited2,Gli3,Chsy1,Tmem119,Col9a1,Tifab,Pappa2	11/117
GO Biological Processes	GO:0051384	response to glucocorticoid	-6.88225	-2.93277	24770,25026,25235,25426,25459,25557,25742,59086,64566,89803,140595,170896,287526,309622,29237,29358,81687,83516,78975,170496,29141,192248,246248,360243,65154	Ccl2,Adm,Ghr,Cyp1b1,Hmgb1,Star,S100b,Tgfb1,Wnt5a,Sfrp4,Gpr83,Ucn2,Serpinf1,RT1-Bb,Penk,Npy1r,Mmp9,Ppargc1a,Prkaa2,Lcn2,Gal,Cdh13,Fmo5,Top2a,Ccn4	25/-
GO Biological Processes	GO:0051384	response to glucocorticoid	-6.88225	-2.93277	24770,25026,25235,25426,25459,25557,25742,59086,64566,89803,140595,170896,287526,309622	Ccl2,Adm,Ghr,Cyp1b1,Hmgb1,Star,S100b,Tgfb1,Wnt5a,Sfrp4,Gpr83,Ucn2,Serpinf1,RT1-Bb	14/314
GO Biological Processes	GO:0060348	bone development	-6.51555	-2.74216	25235,25694,59086,65154,89803,114490,140588,292999,304581,305104,364674,680415	Ghr,Has2,Tgfb1,Ccn4,Sfrp4,Cited2,Gli3,Chsy1,Tmem119,Col9a1,Tifab,Pappa2	12/239
GO Biological Processes	GO:0031960	response to corticosteroid	-6.28078	-2.63232	24770,25026,25235,25426,25459,25557,25742,59086,64566,89803,140595,170896,287526,309622	Ccl2,Adm,Ghr,Cyp1b1,Hmgb1,Star,S100b,Tgfb1,Wnt5a,Sfrp4,Gpr83,Ucn2,Serpinf1,RT1-Bb	14/352
GO Biological Processes	GO:0022409	positive regulation of cell-cell adhesion	-6.09181	-2.54027	24770,25145,25459,25694,59086,64566,114490,140588,294273,309622,316736,367145,414819,192248,282583,24684,29141,304988,361749,690976,25046,24973,84397,171569,689388,60669,364674,499537,24994	Ccl2,Cd24,Hmgb1,Has2,Tgfb1,Wnt5a,Cited2,Gli3,RT1-DMb,RT1-Bb,Emilin2,Chst2,RT1-CE16,Cdh13,Fbln2,Prlr,Gal,Mnda,Il33,Cnn2,Pigr,RT1-A1,Tnfaip6,Spon2,Ptx3,Cmklr1,Tifab,Fyb1,RT1-S2	29/-
GO Biological Processes	GO:0022409	positive regulation of cell-cell adhesion	-6.09181	-2.54027	24770,25145,25459,25694,59086,64566,114490,140588,294273,309622,316736,367145,414819	Ccl2,Cd24,Hmgb1,Has2,Tgfb1,Wnt5a,Cited2,Gli3,RT1-DMb,RT1-Bb,Emilin2,Chst2,RT1-CE16	13/312
GO Biological Processes	GO:0048705	skeletal system morphogenesis	-5.26185	-1.85182	25235,25694,59086,89803,114490,140588,292999,304581,305104,364674,680415	Ghr,Has2,Tgfb1,Sfrp4,Cited2,Gli3,Chsy1,Tmem119,Col9a1,Tifab,Pappa2	11/262
GO Biological Processes	GO:0045785	positive regulation of cell adhesion	-5.2069	-1.85182	24770,25145,25459,25694,59086,64566,114490,140588,192248,282583,294273,309622,316736,367145,414819	Ccl2,Cd24,Hmgb1,Has2,Tgfb1,Wnt5a,Cited2,Gli3,Cdh13,Fbln2,RT1-DMb,RT1-Bb,Emilin2,Chst2,RT1-CE16	15/497
GO Biological Processes	GO:0030850	prostate gland development	-5.19924	-1.85182	24684,64566,140588,287526,291023,691657,25426,25557,84397,114490,364674,689388,24770,59086,89803,25145,25742,299236,313575,315711,317181,361549,361749,65154,282836,304913,60669	Prlr,Wnt5a,Gli3,Serpinf1,Id4,Crip1,Cyp1b1,Star,Tnfaip6,Cited2,Tifab,Ptx3,Ccl2,Tgfb1,Sfrp4,Cd24,S100b,Flrt2,Heyl,Sema7a,Srpx2,Lgi4,Il33,Ccn4,Cthrc1,Tnn,Cmklr1	27/-
GO Biological Processes	GO:0030850	prostate gland development	-5.19924	-1.85182	24684,64566,140588,287526,291023,691657	Prlr,Wnt5a,Gli3,Serpinf1,Id4,Crip1	6/60
GO Biological Processes	GO:0070482	response to oxygen levels	-4.91207	-1.64916	24770,25026,25145,25742,29237,54702,59086,64566,81687,83516,114490,170496,170896,171562,308099,497757,25426,25459,29141,89803,304988,316736,360243	Ccl2,Adm,Cd24,S100b,Penk,Egln3,Tgfb1,Wnt5a,Mmp9,Ppargc1a,Cited2,Lcn2,Ucn2,Ero1a,Fndc1,Gucy1a1,Cyp1b1,Hmgb1,Gal,Sfrp4,Mnda,Emilin2,Top2a	23/-
GO Biological Processes	GO:0070482	response to oxygen levels	-4.91207	-1.64916	24770,25026,25145,25742,29237,54702,59086,64566,81687,83516,114490,170496,170896,171562,308099,497757	Ccl2,Adm,Cd24,S100b,Penk,Egln3,Tgfb1,Wnt5a,Mmp9,Ppargc1a,Cited2,Lcn2,Ucn2,Ero1a,Fndc1,Gucy1a1	16/593
GO Biological Processes	GO:0070663	regulation of leukocyte proliferation	-4.87454	-1.64916	24684,25145,25459,29141,59086,294273,304988,309622,361749,414819,690976	Prlr,Cd24,Hmgb1,Gal,Tgfb1,RT1-DMb,Mnda,RT1-Bb,Il33,RT1-CE16,Cnn2	11/288
GO Biological Processes	GO:0001501	skeletal system development	-4.75205	-1.64916	25235,25694,59086,64566,65154,81687,89803,114490,140588,292999,304581,305104,361129,364674,680415	Ghr,Has2,Tgfb1,Wnt5a,Ccn4,Mmp9,Sfrp4,Cited2,Gli3,Chsy1,Tmem119,Col9a1,Hapln4,Tifab,Pappa2	15/543
GO Biological Processes	GO:0043065	positive regulation of apoptotic process	-4.70575	-1.64916	24770,25026,25145,25426,25459,25742,29141,59086,64566,81687,83516,89803,170496,304988,308099,316736,360243	Ccl2,Adm,Cd24,Cyp1b1,Hmgb1,S100b,Gal,Tgfb1,Wnt5a,Mmp9,Ppargc1a,Sfrp4,Lcn2,Mnda,Fndc1,Emilin2,Top2a	17/687
GO Biological Processes	GO:0040013	negative regulation of locomotion	-4.68955	-1.64916	24770,25426,25459,59086,64566,83516,84397,114490,287526,304913,316736,361749,690976,60669,81687,367145,25026,679837,100363145,24973,25145,171569,294273,315711,414819,192248,312213,25694,65154,170496,317181,365216,292130,89803,360202,689388,304988,364674,29237,689415,29138,29358	Ccl2,Cyp1b1,Hmgb1,Tgfb1,Wnt5a,Ppargc1a,Tnfaip6,Cited2,Serpinf1,Tnn,Emilin2,Il33,Cnn2,Cmklr1,Mmp9,Chst2,Adm,Adam12,Stab1,RT1-A1,Cd24,Spon2,RT1-DMb,Sema7a,RT1-CE16,Cdh13,Plxna4,Has2,Ccn4,Lcn2,Srpx2,Cadm4,Afap1l2,Sfrp4,Ston1,Ptx3,Mnda,Tifab,Penk,Mt2A,Bsn,Npy1r	42/-
GO Biological Processes	GO:0040013	negative regulation of locomotion	-4.68955	-1.64916	24770,25426,25459,59086,64566,83516,84397,114490,287526,304913,316736,361749,690976	Ccl2,Cyp1b1,Hmgb1,Tgfb1,Wnt5a,Ppargc1a,Tnfaip6,Cited2,Serpinf1,Tnn,Emilin2,Il33,Cnn2	13/420
GO Biological Processes	GO:0048545	response to steroid hormone	-4.67558	-1.64916	24770,25026,25235,25426,25459,25557,25742,59086,64566,89803,140595,170896,287526,309622	Ccl2,Adm,Ghr,Cyp1b1,Hmgb1,Star,S100b,Tgfb1,Wnt5a,Sfrp4,Gpr83,Ucn2,Serpinf1,RT1-Bb	14/485
GO Biological Processes	GO:0071560	cellular response to transforming growth factor beta stimulus	-4.66799	-1.64916	24770,25557,29237,59086,64566,83516,114490,171562,364786,25694,170496,171569,299236,313575,140588,282836,294303,304988,364674,25026,84397,89803,311676,338475,25426,25459,245986,287526,365216,81687,252919,312213	Ccl2,Star,Penk,Tgfb1,Wnt5a,Ppargc1a,Cited2,Ero1a,Itga8,Has2,Lcn2,Spon2,Flrt2,Heyl,Gli3,Cthrc1,Lhfpl5,Mnda,Tifab,Adm,Tnfaip6,Sfrp4,Pmepa1,Nrep,Cyp1b1,Hmgb1,Gng8,Serpinf1,Cadm4,Mmp9,Slc38a3,Plxna4	32/-
GO Biological Processes	GO:0071560	cellular response to transforming growth factor beta stimulus	-4.66799	-1.64916	24770,25557,29237,59086,64566,83516,114490,171562,364786	Ccl2,Star,Penk,Tgfb1,Wnt5a,Ppargc1a,Cited2,Ero1a,Itga8	9/198
GO Biological Processes	GO:0048511	rhythmic process	-4.64479	-1.64916	25426,25459,25557,25694,64566,78975,83516,84397,287526,291023,360243,689388,65154	Cyp1b1,Hmgb1,Star,Has2,Wnt5a,Prkaa2,Ppargc1a,Tnfaip6,Serpinf1,Id4,Top2a,Ptx3,Ccn4	13/-
GO Biological Processes	GO:0048511	rhythmic process	-4.64479	-1.64916	25426,25459,25557,25694,64566,78975,83516,84397,287526,291023,360243,689388	Cyp1b1,Hmgb1,Star,Has2,Wnt5a,Prkaa2,Ppargc1a,Tnfaip6,Serpinf1,Id4,Top2a,Ptx3	12/363
GO Biological Processes	GO:0001666	response to hypoxia	-4.61674	-1.64916	24770,25026,25145,25742,29237,54702,59086,81687,83516,114490,170496,170896,171562,308099	Ccl2,Adm,Cd24,S100b,Penk,Egln3,Tgfb1,Mmp9,Ppargc1a,Cited2,Lcn2,Ucn2,Ero1a,Fndc1	14/491
GO Biological Processes	GO:0006935	chemotaxis	-4.60454	-1.64916	24615,24770,25459,60669,64566,81687,299236,312213,315711,120099223,134483981	S100a4,Ccl2,Hmgb1,Cmklr1,Wnt5a,Mmp9,Flrt2,Plxna4,Sema7a,Hmgb1-ps34,LOC134483981	11/-
GO Biological Processes	GO:0006935	chemotaxis	-4.60454	-1.64916	24615,24770,25459,60669,64566,81687,299236,312213,315711,120099223,134483981	S100a4,Ccl2,Hmgb1,Cmklr1,Wnt5a,Mmp9,Flrt2,Plxna4,Sema7a,Hmgb1-ps34,LOC134483981	11/308
GO Biological Processes	GO:0002685	regulation of leukocyte migration	-4.60385	-1.64916	24770,25459,59086,60669,64566,81687,84397,361749,367145,690976	Ccl2,Hmgb1,Tgfb1,Cmklr1,Wnt5a,Mmp9,Tnfaip6,Il33,Chst2,Cnn2	10/253
GO Biological Processes	GO:0042330	taxis	-4.57873	-1.64916	24615,24770,25459,60669,64566,81687,299236,312213,315711,120099223,134483981	S100a4,Ccl2,Hmgb1,Cmklr1,Wnt5a,Mmp9,Flrt2,Plxna4,Sema7a,Hmgb1-ps34,LOC134483981	11/310
GO Biological Processes	GO:0043068	positive regulation of programmed cell death	-4.57107	-1.64916	24770,25026,25145,25426,25459,25742,29141,59086,64566,81687,83516,89803,170496,304988,308099,316736,360243	Ccl2,Adm,Cd24,Cyp1b1,Hmgb1,S100b,Gal,Tgfb1,Wnt5a,Mmp9,Ppargc1a,Sfrp4,Lcn2,Mnda,Fndc1,Emilin2,Top2a	17/704
GO Biological Processes	GO:1903039	positive regulation of leukocyte cell-cell adhesion	-4.54571	-1.64916	24770,25145,25459,25694,59086,140588,294273,309622,367145,414819	Ccl2,Cd24,Hmgb1,Has2,Tgfb1,Gli3,RT1-DMb,RT1-Bb,Chst2,RT1-CE16	10/257
GO Biological Processes	GO:0001655	urogenital system development	-4.53795	-1.64916	24684,64566,140588,287526,291023,691657	Prlr,Wnt5a,Gli3,Serpinf1,Id4,Crip1	6/78
GO Biological Processes	GO:0071559	response to transforming growth factor beta	-4.49941	-1.63164	24770,25557,29237,59086,64566,83516,114490,171562,364786	Ccl2,Star,Penk,Tgfb1,Wnt5a,Ppargc1a,Cited2,Ero1a,Itga8	9/208
GO Biological Processes	GO:1901342	regulation of vasculature development	-4.45055	-1.63164	24770,25026,25426,25459,59086,64566,81687,287526,304913,316736,679837,100363145	Ccl2,Adm,Cyp1b1,Hmgb1,Tgfb1,Wnt5a,Mmp9,Serpinf1,Tnn,Emilin2,Adam12,Stab1	12/380
GO Biological Processes	GO:0032355	response to estradiol	-4.41881	-1.63164	24770,25235,25426,29237,29358,59086,64566,81687,83516,89803	Ccl2,Ghr,Cyp1b1,Penk,Npy1r,Tgfb1,Wnt5a,Mmp9,Ppargc1a,Sfrp4	10/266
GO Biological Processes	GO:1904018	positive regulation of vasculature development	-4.41871	-1.63164	25026,25426,25459,59086,64566,81687,304913,316736,679837	Adm,Cyp1b1,Hmgb1,Tgfb1,Wnt5a,Mmp9,Tnn,Emilin2,Adam12	9/213
GO Biological Processes	GO:0045669	positive regulation of osteoblast differentiation	-4.41421	-1.63164	65154,140588,282836,286908,304581,304988,304913,29237,291023,84397,81687	Ccn4,Gli3,Cthrc1,Pdlim7,Tmem119,Mnda,Tnn,Penk,Id4,Tnfaip6,Mmp9	11/-
GO Biological Processes	GO:0045669	positive regulation of osteoblast differentiation	-4.41421	-1.63164	65154,140588,282836,286908,304581,304988	Ccn4,Gli3,Cthrc1,Pdlim7,Tmem119,Mnda	6/82
GO Biological Processes	GO:0030336	negative regulation of cell migration	-4.40644	-1.63164	24770,25426,25459,59086,83516,84397,114490,287526,304913,316736,361749,690976	Ccl2,Cyp1b1,Hmgb1,Tgfb1,Ppargc1a,Tnfaip6,Cited2,Serpinf1,Tnn,Emilin2,Il33,Cnn2	12/384
GO Biological Processes	GO:0032944	regulation of mononuclear cell proliferation	-4.40504	-1.63164	24684,25145,25459,29141,59086,294273,304988,309622,414819,690976	Prlr,Cd24,Hmgb1,Gal,Tgfb1,RT1-DMb,Mnda,RT1-Bb,RT1-CE16,Cnn2	10/267
GO Biological Processes	GO:0036293	response to decreased oxygen levels	-4.32709	-1.57026	24770,25026,25145,25742,29237,54702,59086,81687,83516,114490,170496,170896,171562,308099	Ccl2,Adm,Cd24,S100b,Penk,Egln3,Tgfb1,Mmp9,Ppargc1a,Cited2,Lcn2,Ucn2,Ero1a,Fndc1	14/522
GO Biological Processes	GO:0071456	cellular response to hypoxia	-4.30946	-1.57026	25742,54702,59086,83516,114490,170496,170896,171562,308099	S100b,Egln3,Tgfb1,Ppargc1a,Cited2,Lcn2,Ucn2,Ero1a,Fndc1	9/220
GO Biological Processes	GO:1903010	regulation of bone development	-4.3001	-1.57026	140588,304581,304913	Gli3,Tmem119,Tnn	3/10
GO Biological Processes	GO:0071385	cellular response to glucocorticoid stimulus	-4.2893	-1.57026	24770,25426,25557,59086,170896,287526,309622	Ccl2,Cyp1b1,Star,Tgfb1,Ucn2,Serpinf1,RT1-Bb	7/126
GO Biological Processes	GO:2000146	negative regulation of cell motility	-4.215	-1.50855	24770,25426,25459,59086,83516,84397,114490,287526,304913,316736,361749,690976	Ccl2,Cyp1b1,Hmgb1,Tgfb1,Ppargc1a,Tnfaip6,Cited2,Serpinf1,Tnn,Emilin2,Il33,Cnn2	12/402
GO Biological Processes	GO:0040011	locomotion	-4.18067	-1.50316	24615,24770,25459,60669,64566,81687,299236,312213,315711,120099223,134483981	S100a4,Ccl2,Hmgb1,Cmklr1,Wnt5a,Mmp9,Flrt2,Plxna4,Sema7a,Hmgb1-ps34,LOC134483981	11/343
GO Biological Processes	GO:0001649	osteoblast differentiation	-4.16095	-1.50316	29237,65154,140588,282836,291023,304581,304913	Penk,Ccn4,Gli3,Cthrc1,Id4,Tmem119,Tnn	7/132
GO Biological Processes	GO:0010562	positive regulation of phosphorus metabolic process	-4.14253	-1.50316	24684,25145,25235,25459,59086,64566,78975,81651,81687,252916,304554,304581,308099,315711,498284,688292,363018	Prlr,Cd24,Ghr,Hmgb1,Tgfb1,Wnt5a,Prkaa2,Cspg4,Mmp9,Rab38,Sez6l,Tmem119,Fndc1,Sema7a,Itln1,Card14,Cep295	17/-
GO Biological Processes	GO:0010562	positive regulation of phosphorus metabolic process	-4.14253	-1.50316	24684,25145,25235,25459,59086,64566,78975,81651,81687,252916,304554,304581,308099,315711,498284,688292	Prlr,Cd24,Ghr,Hmgb1,Tgfb1,Wnt5a,Prkaa2,Cspg4,Mmp9,Rab38,Sez6l,Tmem119,Fndc1,Sema7a,Itln1,Card14	16/687
GO Biological Processes	GO:0045937	positive regulation of phosphate metabolic process	-4.14253	-1.50316	24684,25145,25235,25459,59086,64566,78975,81651,81687,252916,304554,304581,308099,315711,498284,688292	Prlr,Cd24,Ghr,Hmgb1,Tgfb1,Wnt5a,Prkaa2,Cspg4,Mmp9,Rab38,Sez6l,Tmem119,Fndc1,Sema7a,Itln1,Card14	16/687
GO Biological Processes	GO:0030198	extracellular matrix organization	-4.14216	-1.50316	25426,25694,59086,64507,81687,171562,299236,306664,364786,689388	Cyp1b1,Has2,Tgfb1,Fmod,Mmp9,Ero1a,Flrt2,Adamts16,Itga8,Ptx3	10/-
GO Biological Processes	GO:0030198	extracellular matrix organization	-4.14216	-1.50316	25426,25694,59086,64507,81687,171562,299236,306664,364786,689388	Cyp1b1,Has2,Tgfb1,Fmod,Mmp9,Ero1a,Flrt2,Adamts16,Itga8,Ptx3	10/287
GO Biological Processes	GO:0043062	extracellular structure organization	-4.12961	-1.50316	25426,25694,59086,64507,81687,171562,299236,306664,364786,689388	Cyp1b1,Has2,Tgfb1,Fmod,Mmp9,Ero1a,Flrt2,Adamts16,Itga8,Ptx3	10/288
GO Biological Processes	GO:0045229	external encapsulating structure organization	-4.12961	-1.50316	25426,25694,59086,64507,81687,171562,299236,306664,364786,689388	Cyp1b1,Has2,Tgfb1,Fmod,Mmp9,Ero1a,Flrt2,Adamts16,Itga8,Ptx3	10/288
GO Biological Processes	GO:0045667	regulation of osteoblast differentiation	-4.1202	-1.50316	65154,84397,140588,282836,286908,304581,304913,304988	Ccn4,Tnfaip6,Gli3,Cthrc1,Pdlim7,Tmem119,Tnn,Mnda	8/181
GO Biological Processes	GO:0002696	positive regulation of leukocyte activation	-4.08041	-1.47627	24684,24770,25145,25459,59086,64566,140588,294273,309622,361749,414819	Prlr,Ccl2,Cd24,Hmgb1,Tgfb1,Wnt5a,Gli3,RT1-DMb,RT1-Bb,Il33,RT1-CE16	11/352
GO Biological Processes	GO:0048608	reproductive structure development	-4.07358	-1.47627	24684,25426,25557,64566,84397,114490,140588,287526,291023,364674,689388,691657	Prlr,Cyp1b1,Star,Wnt5a,Tnfaip6,Cited2,Gli3,Serpinf1,Id4,Tifab,Ptx3,Crip1	12/416
GO Biological Processes	GO:0021602	cranial nerve morphogenesis	-4.06075	-1.47299	114490,140588,312213,364674,317181,59086,25145,25557,29141	Cited2,Gli3,Plxna4,Tifab,Srpx2,Tgfb1,Cd24,Star,Gal	9/-
GO Biological Processes	GO:0021602	cranial nerve morphogenesis	-4.06075	-1.47299	114490,140588,312213,364674	Cited2,Gli3,Plxna4,Tifab	4/31
GO Biological Processes	GO:0071384	cellular response to corticosteroid stimulus	-4.03918	-1.4699	24770,25426,25557,59086,170896,287526,309622	Ccl2,Cyp1b1,Star,Tgfb1,Ucn2,Serpinf1,RT1-Bb	7/138
GO Biological Processes	GO:0022612	gland morphogenesis	-4.03918	-1.4699	24770,59086,64566,89803,140588,291023,691657	Ccl2,Tgfb1,Wnt5a,Sfrp4,Gli3,Id4,Crip1	7/138
GO Biological Processes	GO:0061458	reproductive system development	-4.02456	-1.46424	24684,25426,25557,64566,84397,114490,140588,287526,291023,364674,689388,691657	Prlr,Cyp1b1,Star,Wnt5a,Tnfaip6,Cited2,Gli3,Serpinf1,Id4,Tifab,Ptx3,Crip1	12/421
GO Biological Processes	GO:0036294	cellular response to decreased oxygen levels	-3.99166	-1.44011	25742,54702,59086,83516,114490,170496,170896,171562,308099	S100b,Egln3,Tgfb1,Ppargc1a,Cited2,Lcn2,Ucn2,Ero1a,Fndc1	9/242
GO Biological Processes	GO:0019725	cellular homeostasis	-3.9733	-1.43678	24567,24770,25557,29358,59086,64566,78975,83516,113910,171562,252916,252919,266733,287526,309665,313663,689415,89803	Mt1,Ccl2,Star,Npy1r,Tgfb1,Wnt5a,Prkaa2,Ppargc1a,Prnd,Ero1a,Rab38,Slc38a3,Slc12a8,Serpinf1,Tmprss3,Crocc,Mt2A,Sfrp4	18/-
GO Biological Processes	GO:0019725	cellular homeostasis	-3.9733	-1.43678	24567,24770,25557,29358,59086,64566,78975,83516,113910,171562,252916,252919,266733,287526,309665,313663,689415	Mt1,Ccl2,Star,Npy1r,Tgfb1,Wnt5a,Prkaa2,Ppargc1a,Prnd,Ero1a,Rab38,Slc38a3,Slc12a8,Serpinf1,Tmprss3,Crocc,Mt2A	17/787
GO Biological Processes	GO:0002699	positive regulation of immune effector process	-3.97129	-1.43678	24770,24973,25145,59086,64566,171569,294273,315711,361749,414819	Ccl2,RT1-A1,Cd24,Tgfb1,Wnt5a,Spon2,RT1-DMb,Sema7a,Il33,RT1-CE16	10/301
GO Biological Processes	GO:0022407	regulation of cell-cell adhesion	-3.93491	-1.40867	24770,25145,25459,25694,59086,64566,114490,140588,294273,309622,316736,367145,414819	Ccl2,Cd24,Hmgb1,Has2,Tgfb1,Wnt5a,Cited2,Gli3,RT1-DMb,RT1-Bb,Emilin2,Chst2,RT1-CE16	13/498
GO Biological Processes	GO:0045765	regulation of angiogenesis	-3.88937	-1.37124	24770,25026,25426,25459,64566,81687,287526,304913,316736,679837,100363145	Ccl2,Adm,Cyp1b1,Hmgb1,Wnt5a,Mmp9,Serpinf1,Tnn,Emilin2,Adam12,Stab1	11/370
GO Biological Processes	GO:0071248	cellular response to metal ion	-3.87165	-1.36149	24567,25557,64566,78975,81687,83516,287526,689415,100125598,497757,29237,170496,691657	Mt1,Star,Wnt5a,Prkaa2,Mmp9,Ppargc1a,Serpinf1,Mt2A,Mt1-ps3,Gucy1a1,Penk,Lcn2,Crip1	13/-
GO Biological Processes	GO:0071248	cellular response to metal ion	-3.87165	-1.36149	24567,25557,64566,78975,81687,83516,287526,689415,100125598	Mt1,Star,Wnt5a,Prkaa2,Mmp9,Ppargc1a,Serpinf1,Mt2A,Mt1-ps3	9/251
GO Biological Processes	GO:0050867	positive regulation of cell activation	-3.83841	-1.33985	24684,24770,25145,25459,59086,64566,140588,294273,309622,361749,414819	Prlr,Ccl2,Cd24,Hmgb1,Tgfb1,Wnt5a,Gli3,RT1-DMb,RT1-Bb,Il33,RT1-CE16	11/375
GO Biological Processes	GO:0060443	mammary gland morphogenesis	-3.83001	-1.33985	24770,59086,64566,89803,140588	Ccl2,Tgfb1,Wnt5a,Sfrp4,Gli3	5/66
GO Biological Processes	GO:0051960	regulation of nervous system development	-3.82694	-1.33985	25145,25557,25742,59086,64566,140588,287526,291023,299236,313575,315711,317181,361549,361749	Cd24,Star,S100b,Tgfb1,Wnt5a,Gli3,Serpinf1,Id4,Flrt2,Heyl,Sema7a,Srpx2,Lgi4,Il33	14/582
GO Biological Processes	GO:0001934	positive regulation of protein phosphorylation	-3.77319	-1.29352	24684,25145,25235,25459,59086,64566,81651,81687,304554,304581,308099,315711,498284,688292	Prlr,Cd24,Ghr,Hmgb1,Tgfb1,Wnt5a,Cspg4,Mmp9,Sez6l,Tmem119,Fndc1,Sema7a,Itln1,Card14	14/589
GO Biological Processes	GO:0050670	regulation of lymphocyte proliferation	-3.73197	-1.26679	24684,25145,25459,29141,59086,294273,304988,309622,414819	Prlr,Cd24,Hmgb1,Gal,Tgfb1,RT1-DMb,Mnda,RT1-Bb,RT1-CE16	9/262
GO Biological Processes	GO:0071453	cellular response to oxygen levels	-3.73197	-1.26679	25742,54702,59086,83516,114490,170496,170896,171562,308099	S100b,Egln3,Tgfb1,Ppargc1a,Cited2,Lcn2,Ucn2,Ero1a,Fndc1	9/262
GO Biological Processes	GO:0070664	negative regulation of leukocyte proliferation	-3.7035	-1.24653	25145,29141,59086,304988,309622,361749	Cd24,Gal,Tgfb1,Mnda,RT1-Bb,Il33	6/110
GO Biological Processes	GO:0031401	positive regulation of protein modification process	-3.69771	-1.24653	24684,25145,25235,25459,59086,64566,78975,81651,81687,304554,304581,308099,315711,363018,498284,688292	Prlr,Cd24,Ghr,Hmgb1,Tgfb1,Wnt5a,Prkaa2,Cspg4,Mmp9,Sez6l,Tmem119,Fndc1,Sema7a,Cep295,Itln1,Card14	16/751
GO Biological Processes	GO:0045766	positive regulation of angiogenesis	-3.67465	-1.23031	25026,25426,25459,64566,81687,304913,316736,679837	Adm,Cyp1b1,Hmgb1,Wnt5a,Mmp9,Tnn,Emilin2,Adam12	8/210
GO Biological Processes	GO:0009635	response to herbicide	-3.64568	-1.20808	25557,170496,497757,24567,25426,29237,192248,689415	Star,Lcn2,Gucy1a1,Mt1,Cyp1b1,Penk,Cdh13,Mt2A	8/-
GO Biological Processes	GO:0009635	response to herbicide	-3.64568	-1.20808	25557,170496,497757	Star,Lcn2,Gucy1a1	3/16
GO Biological Processes	GO:0061448	connective tissue development	-3.55284	-1.12186	25235,59086,64566,83516,140588,291023,292999,305104,691657	Ghr,Tgfb1,Wnt5a,Ppargc1a,Gli3,Id4,Chsy1,Col9a1,Crip1	9/277
GO Biological Processes	GO:0042327	positive regulation of phosphorylation	-3.53832	-1.11387	24684,25145,25235,25459,59086,64566,81651,81687,304554,304581,308099,315711,498284,688292	Prlr,Cd24,Ghr,Hmgb1,Tgfb1,Wnt5a,Cspg4,Mmp9,Sez6l,Tmem119,Fndc1,Sema7a,Itln1,Card14	14/621
GO Biological Processes	GO:0071548	response to dexamethasone	-3.51827	-1.10719	24770,25426,25557,59086,287526,309622	Ccl2,Cyp1b1,Star,Tgfb1,Serpinf1,RT1-Bb	6/119
GO Biological Processes	GO:0042063	gliogenesis	-3.51346	-1.10719	24770,25742,29237,59086,81651,140588,291023,361549,361749,689415	Ccl2,S100b,Penk,Tgfb1,Cspg4,Gli3,Id4,Lgi4,Il33,Mt2A	10/-
GO Biological Processes	GO:0042063	gliogenesis	-3.51346	-1.10719	24770,25742,29237,59086,81651,140588,291023,361549,361749,689415	Ccl2,S100b,Penk,Tgfb1,Cspg4,Gli3,Id4,Lgi4,Il33,Mt2A	10/343
GO Biological Processes	GO:0050919	negative chemotaxis	-3.49802	-1.10719	64566,299236,312213,315711	Wnt5a,Flrt2,Plxna4,Sema7a	4/43
GO Biological Processes	GO:0071549	cellular response to dexamethasone stimulus	-3.48847	-1.10719	24770,25557,59086,287526,309622	Ccl2,Star,Tgfb1,Serpinf1,RT1-Bb	5/78
GO Biological Processes	GO:0002396	MHC protein complex assembly	-3.48704	-1.10719	294273,309622,414819	RT1-DMb,RT1-Bb,RT1-CE16	3/18
GO Biological Processes	GO:0002501	peptide antigen assembly with MHC protein complex	-3.48704	-1.10719	294273,309622,414819	RT1-DMb,RT1-Bb,RT1-CE16	3/18
GO Biological Processes	GO:0032760	positive regulation of tumor necrosis factor production	-3.4793	-1.10719	24770,25459,59086,64566,171569,361749	Ccl2,Hmgb1,Tgfb1,Wnt5a,Spon2,Il33	6/121
GO Biological Processes	GO:0071396	cellular response to lipid	-3.4769	-1.10719	24770,25426,25459,25557,29237,59086,64566,78975,81687,83516,170496,170896,171569,287526,309622,364674,25026,25145,25235,25694,688292,24684,60669	Ccl2,Cyp1b1,Hmgb1,Star,Penk,Tgfb1,Wnt5a,Prkaa2,Mmp9,Ppargc1a,Lcn2,Ucn2,Spon2,Serpinf1,RT1-Bb,Tifab,Adm,Cd24,Ghr,Has2,Card14,Prlr,Cmklr1	23/-
GO Biological Processes	GO:0071396	cellular response to lipid	-3.4769	-1.10719	24770,25426,25459,25557,29237,59086,64566,78975,81687,83516,170496,170896,171569,287526,309622,364674	Ccl2,Cyp1b1,Hmgb1,Star,Penk,Tgfb1,Wnt5a,Prkaa2,Mmp9,Ppargc1a,Lcn2,Ucn2,Spon2,Serpinf1,RT1-Bb,Tifab	16/786
GO Biological Processes	GO:1903557	positive regulation of tumor necrosis factor superfamily cytokine production	-3.44108	-1.07706	24770,25459,59086,64566,171569,361749	Ccl2,Hmgb1,Tgfb1,Wnt5a,Spon2,Il33	6/123
GO Biological Processes	GO:0050870	positive regulation of T cell activation	-3.42133	-1.06844	24770,25145,25459,59086,140588,294273,309622,414819	Ccl2,Cd24,Hmgb1,Tgfb1,Gli3,RT1-DMb,RT1-Bb,RT1-CE16	8/229
GO Biological Processes	GO:0010935	regulation of macrophage cytokine production	-3.42133	-1.06844	59086,64566,171569,315711,361749,414819,24684,25026,25742,84397,140588,170896,304913,305104,689388	Tgfb1,Wnt5a,Spon2,Sema7a,Il33,RT1-CE16,Prlr,Adm,S100b,Tnfaip6,Gli3,Ucn2,Tnn,Col9a1,Ptx3	15/-
GO Biological Processes	GO:0010935	regulation of macrophage cytokine production	-3.42133	-1.06844	59086,64566,171569,315711	Tgfb1,Wnt5a,Spon2,Sema7a	4/45
GO Biological Processes	GO:0071294	cellular response to zinc ion	-3.41483	-1.0674	24567,689415,100125598	Mt1,Mt2A,Mt1-ps3	3/19
GO Biological Processes	GO:0050920	regulation of chemotaxis	-3.39618	-1.05414	24770,25459,59086,60669,64566,84397,192248,312213	Ccl2,Hmgb1,Tgfb1,Cmklr1,Wnt5a,Tnfaip6,Cdh13,Plxna4	8/231
GO Biological Processes	GO:0042698	ovulation cycle	-3.36677	-1.03007	25426,25694,64566,84397,287526,689388	Cyp1b1,Has2,Wnt5a,Tnfaip6,Serpinf1,Ptx3	6/127
GO Biological Processes	GO:0050865	regulation of cell activation	-3.32655	-0.995108	24684,24770,25145,25459,29141,59086,64566,140588,294273,304988,309622,316736,361749,414819	Prlr,Ccl2,Cd24,Hmgb1,Gal,Tgfb1,Wnt5a,Gli3,RT1-DMb,Mnda,RT1-Bb,Emilin2,Il33,RT1-CE16	14/652
GO Biological Processes	GO:0002683	negative regulation of immune system process	-3.31686	-0.990623	24770,24973,25145,25459,29141,59086,84397,140588,304988,309622,361749,414819,690976	Ccl2,RT1-A1,Cd24,Hmgb1,Gal,Tgfb1,Tnfaip6,Gli3,Mnda,RT1-Bb,Il33,RT1-CE16,Cnn2	13/577
GO Biological Processes	GO:0030335	positive regulation of cell migration	-3.30682	-0.987185	24770,25426,25459,25694,59086,60669,64566,65154,81687,84397,170496,192248,315711,317181	Ccl2,Cyp1b1,Hmgb1,Has2,Tgfb1,Cmklr1,Wnt5a,Ccn4,Mmp9,Tnfaip6,Lcn2,Cdh13,Sema7a,Srpx2	14/655
GO Biological Processes	GO:1903036	positive regulation of response to wounding	-3.29223	-0.987185	24770,25145,25459,65154,316736	Ccl2,Cd24,Hmgb1,Ccn4,Emilin2	5/86
GO Biological Processes	GO:0071625	vocalization behavior	-3.28216	-0.987185	140588,317181,364674	Gli3,Srpx2,Tifab	3/21
GO Biological Processes	GO:0097094	craniofacial suture morphogenesis	-3.28216	-0.987185	59086,140588,364674	Tgfb1,Gli3,Tifab	3/21
GO Biological Processes	GO:0007263	nitric oxide mediated signal transduction	-3.28216	-0.987185	24567,497757,689415	Mt1,Gucy1a1,Mt2A	3/21
GO Biological Processes	GO:0071871	response to epinephrine	-3.28216	-0.987185	25557,29237,83516,29358,309622,29141,246248,25426	Star,Penk,Ppargc1a,Npy1r,RT1-Bb,Gal,Fmo5,Cyp1b1	8/-
GO Biological Processes	GO:0071871	response to epinephrine	-3.28216	-0.987185	25557,29237,83516	Star,Penk,Ppargc1a	3/21
GO Biological Processes	GO:0071363	cellular response to growth factor stimulus	-3.23559	-0.951136	24770,25557,25694,29237,59086,64566,83516,114490,170496,171562,171569,299236,313575,364786	Ccl2,Star,Has2,Penk,Tgfb1,Wnt5a,Ppargc1a,Cited2,Lcn2,Ero1a,Spon2,Flrt2,Heyl,Itga8	14/666
GO Biological Processes	GO:1903034	regulation of response to wounding	-3.23186	-0.951136	24770,25145,25459,65154,316736,361749,365216	Ccl2,Cd24,Hmgb1,Ccn4,Emilin2,Il33,Cadm4	7/187
GO Biological Processes	GO:1903037	regulation of leukocyte cell-cell adhesion	-3.22853	-0.951136	24770,25145,25459,25694,59086,140588,294273,309622,367145,414819	Ccl2,Cd24,Hmgb1,Has2,Tgfb1,Gli3,RT1-DMb,RT1-Bb,Chst2,RT1-CE16	10/373
GO Biological Processes	GO:0051250	negative regulation of lymphocyte activation	-3.20446	-0.931663	25145,25459,29141,59086,140588,304988,309622	Cd24,Hmgb1,Gal,Tgfb1,Gli3,Mnda,RT1-Bb	7/189
GO Biological Processes	GO:0002694	regulation of leukocyte activation	-3.18559	-0.921103	24684,24770,25145,25459,29141,59086,64566,140588,294273,304988,309622,361749,414819	Prlr,Ccl2,Cd24,Hmgb1,Gal,Tgfb1,Wnt5a,Gli3,RT1-DMb,Mnda,RT1-Bb,Il33,RT1-CE16	13/596
GO Biological Processes	GO:0055082	intracellular chemical homeostasis	-3.18485	-0.921103	24567,24770,25557,29358,59086,64566,78975,83516,113910,252916,252919,287526,309665,689415	Mt1,Ccl2,Star,Npy1r,Tgfb1,Wnt5a,Prkaa2,Ppargc1a,Prnd,Rab38,Slc38a3,Serpinf1,Tmprss3,Mt2A	14/674
GO Biological Processes	GO:0051251	positive regulation of lymphocyte activation	-3.15893	-0.904045	24684,24770,25145,25459,59086,140588,294273,309622,414819	Prlr,Ccl2,Cd24,Hmgb1,Tgfb1,Gli3,RT1-DMb,RT1-Bb,RT1-CE16	9/314
GO Biological Processes	GO:0071222	cellular response to lipopolysaccharide	-3.15893	-0.904045	24770,25459,25557,64566,81687,83516,170496,171569,364674	Ccl2,Hmgb1,Star,Wnt5a,Mmp9,Ppargc1a,Lcn2,Spon2,Tifab	9/314
GO Biological Processes	GO:0010038	response to metal ion	-3.153	-0.902487	24567,25557,29237,64566,78975,81687,83516,170496,287526,689415,691657,100125598	Mt1,Star,Penk,Wnt5a,Prkaa2,Mmp9,Ppargc1a,Lcn2,Serpinf1,Mt2A,Crip1,Mt1-ps3	12/525
GO Biological Processes	GO:0048839	inner ear development	-3.13618	-0.889982	59086,64566,140588,282836,294303,304988,364674,364786	Tgfb1,Wnt5a,Gli3,Cthrc1,Lhfpl5,Mnda,Tifab,Itga8	8/253
GO Biological Processes	GO:2000147	positive regulation of cell motility	-3.12881	-0.886892	24770,25426,25459,25694,59086,60669,64566,65154,81687,84397,170496,192248,315711,317181	Ccl2,Cyp1b1,Hmgb1,Has2,Tgfb1,Cmklr1,Wnt5a,Ccn4,Mmp9,Tnfaip6,Lcn2,Cdh13,Sema7a,Srpx2	14/683
GO Biological Processes	GO:0051962	positive regulation of nervous system development	-3.12287	-0.885193	25557,59086,64566,140588,287526,291023,299236,315711,317181,361749	Star,Tgfb1,Wnt5a,Gli3,Serpinf1,Id4,Flrt2,Sema7a,Srpx2,Il33	10/385
GO Biological Processes	GO:0002697	regulation of immune effector process	-3.1122	-0.882869	24770,24973,25145,25459,59086,64566,171569,294273,315711,361749,414819	Ccl2,RT1-A1,Cd24,Hmgb1,Tgfb1,Wnt5a,Spon2,RT1-DMb,Sema7a,Il33,RT1-CE16	11/457
GO Biological Processes	GO:0032675	regulation of interleukin-6 production	-3.09828	-0.877147	25145,25459,59086,64566,171569,292130,361749	Cd24,Hmgb1,Tgfb1,Wnt5a,Spon2,Afap1l2,Il33	7/197
GO Biological Processes	GO:0009746	response to hexose	-3.09195	-0.874857	24770,25459,25557,59086,78975,83516,170496,287526	Ccl2,Hmgb1,Star,Tgfb1,Prkaa2,Ppargc1a,Lcn2,Serpinf1	8/257
GO Biological Processes	GO:1902692	regulation of neuroblast proliferation	-3.05764	-0.848513	25145,59086,140588,291023	Cd24,Tgfb1,Gli3,Id4	4/56
GO Biological Processes	GO:0071333	cellular response to glucose stimulus	-3.04783	-0.842636	24770,25557,59086,78975,83516,287526	Ccl2,Star,Tgfb1,Prkaa2,Ppargc1a,Serpinf1	6/146
GO Biological Processes	GO:0071677	positive regulation of mononuclear cell migration	-3.01401	-0.820398	24770,25459,59086,60669,64566	Ccl2,Hmgb1,Tgfb1,Cmklr1,Wnt5a	5/99
GO Biological Processes	GO:0007179	transforming growth factor beta receptor signaling pathway	-3.01401	-0.820398	24770,59086,114490,171562,364786	Ccl2,Tgfb1,Cited2,Ero1a,Itga8	5/99
GO Biological Processes	GO:0071219	cellular response to molecule of bacterial origin	-3.00666	-0.819653	24770,25459,25557,64566,81687,83516,170496,171569,364674	Ccl2,Hmgb1,Star,Wnt5a,Mmp9,Ppargc1a,Lcn2,Spon2,Tifab	9/330
GO Biological Processes	GO:0040017	positive regulation of locomotion	-3.00218	-0.819653	24770,25426,25459,25694,59086,60669,64566,65154,81687,84397,170496,192248,315711,317181	Ccl2,Cyp1b1,Hmgb1,Has2,Tgfb1,Cmklr1,Wnt5a,Ccn4,Mmp9,Tnfaip6,Lcn2,Cdh13,Sema7a,Srpx2	14/704
GO Biological Processes	GO:0071331	cellular response to hexose stimulus	-3.00199	-0.819653	24770,25557,59086,78975,83516,287526	Ccl2,Star,Tgfb1,Prkaa2,Ppargc1a,Serpinf1	6/149
GO Biological Processes	GO:0002702	positive regulation of production of molecular mediator of immune response	-2.98695	-0.811977	59086,64566,171569,315711,361749,414819	Tgfb1,Wnt5a,Spon2,Sema7a,Il33,RT1-CE16	6/150
GO Biological Processes	GO:0070848	response to growth factor	-2.97286	-0.808022	24770,25557,25694,29237,59086,64566,83516,114490,170496,171562,171569,299236,313575,364786	Ccl2,Star,Has2,Penk,Tgfb1,Wnt5a,Ppargc1a,Cited2,Lcn2,Ero1a,Spon2,Flrt2,Heyl,Itga8	14/709
GO Biological Processes	GO:0071326	cellular response to monosaccharide stimulus	-2.95723	-0.800809	24770,25557,59086,78975,83516,287526	Ccl2,Star,Tgfb1,Prkaa2,Ppargc1a,Serpinf1	6/152
GO Biological Processes	GO:0050672	negative regulation of lymphocyte proliferation	-2.95577	-0.800809	25145,29141,59086,304988,309622	Cd24,Gal,Tgfb1,Mnda,RT1-Bb	5/102
GO Biological Processes	GO:0050765	negative regulation of phagocytosis	-2.95442	-0.800809	25459,59086,690976	Hmgb1,Tgfb1,Cnn2	3/27
GO Biological Processes	GO:0071383	cellular response to steroid hormone stimulus	-2.94857	-0.800317	24770,25426,25557,59086,170896,287526,309622	Ccl2,Cyp1b1,Star,Tgfb1,Ucn2,Serpinf1,RT1-Bb	7/209
GO Biological Processes	GO:0002237	response to molecule of bacterial origin	-2.93809	-0.800317	24770,25026,25145,25459,25557,29237,64566,81687,83516,170496,171569,364674	Ccl2,Adm,Cd24,Hmgb1,Star,Penk,Wnt5a,Mmp9,Ppargc1a,Lcn2,Spon2,Tifab	12/556
GO Biological Processes	GO:0009410	response to xenobiotic stimulus	-2.93807	-0.800317	24770,25026,25426,25459,25557,29141,59086,78975,81687,83516,170496,192248,246248,360243	Ccl2,Adm,Cyp1b1,Hmgb1,Star,Gal,Tgfb1,Prkaa2,Mmp9,Ppargc1a,Lcn2,Cdh13,Fmo5,Top2a	14/715
GO Biological Processes	GO:0001503	ossification	-2.93411	-0.800317	29237,65154,81687,140588,282836,286908,291023,304581,304913	Penk,Ccn4,Mmp9,Gli3,Cthrc1,Pdlim7,Id4,Tmem119,Tnn	9/338
GO Biological Processes	GO:0034284	response to monosaccharide	-2.93356	-0.800317	24770,25459,25557,59086,78975,83516,170496,287526	Ccl2,Hmgb1,Star,Tgfb1,Prkaa2,Ppargc1a,Lcn2,Serpinf1	8/272
GO Biological Processes	GO:0071675	regulation of mononuclear cell migration	-2.92798	-0.798035	24770,25459,59086,60669,64566,690976	Ccl2,Hmgb1,Tgfb1,Cmklr1,Wnt5a,Cnn2	6/154
GO Biological Processes	GO:0032945	negative regulation of mononuclear cell proliferation	-2.91803	-0.791362	25145,29141,59086,304988,309622	Cd24,Gal,Tgfb1,Mnda,RT1-Bb	5/104
GO Biological Processes	GO:0070555	response to interleukin-1	-2.91352	-0.79064	24770,25235,25459,25694,81687,170496	Ccl2,Ghr,Hmgb1,Has2,Mmp9,Lcn2	6/155
GO Biological Processes	GO:0071276	cellular response to cadmium ion	-2.90762	-0.79064	24567,25557,100125598	Mt1,Star,Mt1-ps3	3/28
GO Biological Processes	GO:0032680	regulation of tumor necrosis factor production	-2.90101	-0.787212	24770,25145,25459,59086,64566,171569,361749	Ccl2,Cd24,Hmgb1,Tgfb1,Wnt5a,Spon2,Il33	7/213
GO Biological Processes	GO:0071356	cellular response to tumor necrosis factor	-2.88929	-0.778655	24770,25426,25694,81687,83516,170496,688292	Ccl2,Cyp1b1,Has2,Mmp9,Ppargc1a,Lcn2,Card14	7/214
GO Biological Processes	GO:1903555	regulation of tumor necrosis factor superfamily cytokine production	-2.86607	-0.764383	24770,25145,25459,59086,64566,171569,361749	Ccl2,Cd24,Hmgb1,Tgfb1,Wnt5a,Spon2,Il33	7/216
GO Biological Processes	GO:0001843	neural tube closure	-2.86297	-0.764383	25026,59086,64566,114490,282836	Adm,Tgfb1,Wnt5a,Cited2,Cthrc1	5/107
GO Biological Processes	GO:0090103	cochlea morphogenesis	-2.86261	-0.764383	64566,282836,364674	Wnt5a,Cthrc1,Tifab	3/29
GO Biological Processes	GO:0060606	tube closure	-2.84502	-0.749841	25026,59086,64566,114490,282836	Adm,Tgfb1,Wnt5a,Cited2,Cthrc1	5/108
GO Biological Processes	GO:0043583	ear development	-2.82436	-0.73768	59086,64566,140588,282836,294303,304988,364674,364786	Tgfb1,Wnt5a,Gli3,Cthrc1,Lhfpl5,Mnda,Tifab,Itga8	8/283
GO Biological Processes	GO:0045953	negative regulation of natural killer cell mediated cytotoxicity	-2.81927	-0.73768	24973,59086,414819	RT1-A1,Tgfb1,RT1-CE16	3/30
GO Biological Processes	GO:0060907	positive regulation of macrophage cytokine production	-2.81927	-0.73768	64566,171569,315711	Wnt5a,Spon2,Sema7a	3/30
GO Biological Processes	GO:0050921	positive regulation of chemotaxis	-2.81539	-0.73768	24770,25459,59086,60669,64566,192248	Ccl2,Hmgb1,Tgfb1,Cmklr1,Wnt5a,Cdh13	6/162
GO Biological Processes	GO:0009620	response to fungus	-2.81501	-0.73768	59086,171569,309622,689388	Tgfb1,Spon2,RT1-Bb,Ptx3	4/65
GO Biological Processes	GO:0002695	negative regulation of leukocyte activation	-2.80915	-0.734728	25145,25459,29141,59086,140588,304988,309622	Cd24,Hmgb1,Gal,Tgfb1,Gli3,Mnda,RT1-Bb	7/221
GO Biological Processes	GO:0071466	cellular response to xenobiotic stimulus	-2.79797	-0.726425	24770,25026,25426,25557,78975,192248,246248	Ccl2,Adm,Cyp1b1,Star,Prkaa2,Cdh13,Fmo5	7/222
GO Biological Processes	GO:0045599	negative regulation of fat cell differentiation	-2.79041	-0.721735	59086,64566,65154,291023	Tgfb1,Wnt5a,Ccn4,Id4	4/66
GO Biological Processes	GO:0002716	negative regulation of natural killer cell mediated immunity	-2.77749	-0.714919	24973,59086,414819	RT1-A1,Tgfb1,RT1-CE16	3/31
GO Biological Processes	GO:0032642	regulation of chemokine production	-2.77511	-0.714919	25145,25459,59086,64566,361749	Cd24,Hmgb1,Tgfb1,Wnt5a,Il33	5/112
GO Biological Processes	GO:0090303	positive regulation of wound healing	-2.76622	-0.709396	24770,25459,65154,316736	Ccl2,Hmgb1,Ccn4,Emilin2	4/67
GO Biological Processes	GO:0030100	regulation of endocytosis	-2.76228	-0.709396	24770,25459,59086,64566,89803,192248,360202,689388,690976	Ccl2,Hmgb1,Tgfb1,Wnt5a,Sfrp4,Cdh13,Ston1,Ptx3,Cnn2	9/358
GO Biological Processes	GO:0050778	positive regulation of immune response	-2.76126	-0.709396	24973,25145,25459,59086,60669,64566,294273,304988,309622,361749,364674,414819,499537	RT1-A1,Cd24,Hmgb1,Tgfb1,Cmklr1,Wnt5a,RT1-DMb,Mnda,RT1-Bb,Il33,Tifab,RT1-CE16,Fyb1	13/664
GO Biological Processes	GO:0071216	cellular response to biotic stimulus	-2.75403	-0.704908	24770,25459,25557,64566,81687,83516,170496,171569,364674	Ccl2,Hmgb1,Star,Wnt5a,Mmp9,Ppargc1a,Lcn2,Spon2,Tifab	9/359
GO Biological Processes	GO:0014020	primary neural tube formation	-2.74123	-0.704862	25026,59086,64566,114490,282836	Adm,Tgfb1,Wnt5a,Cited2,Cthrc1	5/114
GO Biological Processes	GO:0040007	growth	-2.73967	-0.704862	24684,25026,25742,59086,64566,84397,140588,170896,304913,305104,315711,689388	Prlr,Adm,S100b,Tgfb1,Wnt5a,Tnfaip6,Gli3,Ucn2,Tnn,Col9a1,Sema7a,Ptx3	12/587
GO Biological Processes	GO:0048589	developmental growth	-2.73967	-0.704862	24684,25026,25742,59086,64566,84397,140588,170896,304913,305104,315711,689388	Prlr,Adm,S100b,Tgfb1,Wnt5a,Tnfaip6,Gli3,Ucn2,Tnn,Col9a1,Sema7a,Ptx3	12/587
GO Biological Processes	GO:0033688	regulation of osteoblast proliferation	-2.73715	-0.704862	282836,304581,304913	Cthrc1,Tmem119,Tnn	3/32
GO Biological Processes	GO:0071322	cellular response to carbohydrate stimulus	-2.73527	-0.704862	24770,25557,59086,78975,83516,287526	Ccl2,Star,Tgfb1,Prkaa2,Ppargc1a,Serpinf1	6/168
GO Biological Processes	GO:0002687	positive regulation of leukocyte migration	-2.73527	-0.704862	24770,25459,59086,60669,64566,81687	Ccl2,Hmgb1,Tgfb1,Cmklr1,Wnt5a,Mmp9	6/168
GO Biological Processes	GO:0032103	positive regulation of response to external stimulus	-2.72128	-0.693477	24770,25145,25459,59086,60669,64566,65154,192248,304988,316736,361749,364674	Ccl2,Cd24,Hmgb1,Tgfb1,Cmklr1,Wnt5a,Ccn4,Cdh13,Mnda,Emilin2,Il33,Tifab	12/590
GO Biological Processes	GO:0051249	regulation of lymphocyte activation	-2.71772	-0.69251	24684,24770,25145,25459,29141,59086,140588,294273,304988,309622,414819	Prlr,Ccl2,Cd24,Hmgb1,Gal,Tgfb1,Gli3,RT1-DMb,Mnda,RT1-Bb,RT1-CE16	11/512
GO Biological Processes	GO:0002768	immune response-regulating cell surface receptor signaling pathway	-2.71068	-0.690534	25046,25459,60669,304988,309622,414819,499537	Pigr,Hmgb1,Cmklr1,Mnda,RT1-Bb,RT1-CE16,Fyb1	7/230
GO Biological Processes	GO:0032755	positive regulation of interleukin-6 production	-2.70806	-0.690534	25459,59086,64566,171569,361749	Hmgb1,Tgfb1,Wnt5a,Spon2,Il33	5/116
GO Biological Processes	GO:0050764	regulation of phagocytosis	-2.70806	-0.690534	24770,25459,59086,689388,690976	Ccl2,Hmgb1,Tgfb1,Ptx3,Cnn2	5/116
GO Biological Processes	GO:0001678	intracellular glucose homeostasis	-2.69651	-0.683579	24770,25557,59086,78975,83516,287526	Ccl2,Star,Tgfb1,Prkaa2,Ppargc1a,Serpinf1	6/171
GO Biological Processes	GO:1901655	cellular response to ketone	-2.67893	-0.668966	24770,25426,25557,59086,78975,287526,309622	Ccl2,Cyp1b1,Star,Tgfb1,Prkaa2,Serpinf1,RT1-Bb	7/233
GO Biological Processes	GO:0048002	antigen processing and presentation of peptide antigen	-2.67341	-0.668409	24994,294273,309622,414819	RT1-S2,RT1-DMb,RT1-Bb,RT1-CE16	4/71
GO Biological Processes	GO:0010043	response to zinc ion	-2.67341	-0.668409	24567,689415,691657,100125598	Mt1,Mt2A,Crip1,Mt1-ps3	4/71
GO Biological Processes	GO:0002837	regulation of immune response to tumor cell	-2.66047	-0.659433	25145,25459,59086	Cd24,Hmgb1,Tgfb1	3/34
GO Biological Processes	GO:0071347	cellular response to interleukin-1	-2.65953	-0.659433	24770,25459,25694,81687,170496	Ccl2,Hmgb1,Has2,Mmp9,Lcn2	5/119
GO Biological Processes	GO:0090092	regulation of transmembrane receptor protein serine/threonine kinase signaling pathway	-2.63043	-0.638266	59086,64566,84397,89803,114490,311676,338475,364786	Tgfb1,Wnt5a,Tnfaip6,Sfrp4,Cited2,Pmepa1,Nrep,Itga8	8/304
GO Biological Processes	GO:0031349	positive regulation of defense response	-2.62624	-0.638266	25145,25459,29237,59086,64566,65154,304988,316736,361749,364674	Cd24,Hmgb1,Penk,Tgfb1,Wnt5a,Ccn4,Mnda,Emilin2,Il33,Tifab	10/449
GO Biological Processes	GO:0002834	regulation of response to tumor cell	-2.62397	-0.638266	25145,25459,59086	Cd24,Hmgb1,Tgfb1	3/35
GO Biological Processes	GO:0035567	non-canonical Wnt signaling pathway	-2.62397	-0.638266	64566,89803,282836	Wnt5a,Sfrp4,Cthrc1	3/35
GO Biological Processes	GO:2000178	negative regulation of neural precursor cell proliferation	-2.62397	-0.638266	25145,59086,64566	Cd24,Tgfb1,Wnt5a	3/35
GO Biological Processes	GO:0043278	response to morphine	-2.62397	-0.638266	29358,83516,309622	Npy1r,Ppargc1a,RT1-Bb	3/35
GO Biological Processes	GO:0061035	regulation of cartilage development	-2.60762	-0.631262	59086,64566,65154,140588	Tgfb1,Wnt5a,Ccn4,Gli3	4/74
GO Biological Processes	GO:0050866	negative regulation of cell activation	-2.59676	-0.624995	25145,25459,29141,59086,140588,304988,309622	Cd24,Hmgb1,Gal,Tgfb1,Gli3,Mnda,RT1-Bb	7/241
GO Biological Processes	GO:0001911	negative regulation of leukocyte mediated cytotoxicity	-2.58859	-0.621374	24973,59086,414819	RT1-A1,Tgfb1,RT1-CE16	3/36
GO Biological Processes	GO:0002478	antigen processing and presentation of exogenous peptide antigen	-2.58859	-0.621374	294273,309622,414819	RT1-DMb,RT1-Bb,RT1-CE16	3/36
GO Biological Processes	GO:0009749	response to glucose	-2.57676	-0.618105	24770,25459,25557,59086,78975,83516,287526	Ccl2,Hmgb1,Star,Tgfb1,Prkaa2,Ppargc1a,Serpinf1	7/243
GO Biological Processes	GO:0032496	response to lipopolysaccharide	-2.57014	-0.618105	24770,25026,25459,25557,29237,64566,81687,83516,170496,171569,364674	Ccl2,Adm,Hmgb1,Star,Penk,Wnt5a,Mmp9,Ppargc1a,Lcn2,Spon2,Tifab	11/535
GO Biological Processes	GO:0034612	response to tumor necrosis factor	-2.56684	-0.618105	24770,25426,25694,81687,83516,170496,688292	Ccl2,Cyp1b1,Has2,Mmp9,Ppargc1a,Lcn2,Card14	7/244
GO Biological Processes	GO:2000177	regulation of neural precursor cell proliferation	-2.56668	-0.618105	25145,59086,64566,140588,291023	Cd24,Tgfb1,Wnt5a,Gli3,Id4	5/125
GO Biological Processes	GO:0042472	inner ear morphogenesis	-2.56668	-0.618105	64566,282836,294303,364674,364786	Wnt5a,Cthrc1,Lhfpl5,Tifab,Itga8	5/125
GO Biological Processes	GO:0021545	cranial nerve development	-2.56543	-0.618105	114490,140588,312213,364674	Cited2,Gli3,Plxna4,Tifab	4/76
GO Biological Processes	GO:0010893	positive regulation of steroid biosynthetic process	-2.55428	-0.611257	25557,29358,83516	Star,Npy1r,Ppargc1a	3/37
GO Biological Processes	GO:0014072	response to isoquinoline alkaloid	-2.55428	-0.611257	29358,83516,309622	Npy1r,Ppargc1a,RT1-Bb	3/37
GO Biological Processes	GO:0019218	regulation of steroid metabolic process	-2.55173	-0.610838	25557,29141,29358,83516,246248	Star,Gal,Npy1r,Ppargc1a,Fmo5	5/126
GO Biological Processes	GO:0009743	response to carbohydrate	-2.54418	-0.605413	24770,25459,25557,59086,78975,83516,170496,287526	Ccl2,Hmgb1,Star,Tgfb1,Prkaa2,Ppargc1a,Lcn2,Serpinf1	8/314
GO Biological Processes	GO:0001841	neural tube formation	-2.53691	-0.600256	25026,59086,64566,114490,282836	Adm,Tgfb1,Wnt5a,Cited2,Cthrc1	5/127
GO Biological Processes	GO:0009636	response to toxic substance	-2.52736	-0.592817	24567,25426,25557,29237,170496,192248,497757,689415	Mt1,Cyp1b1,Star,Penk,Lcn2,Cdh13,Gucy1a1,Mt2A	8/316
GO Biological Processes	GO:0032722	positive regulation of chemokine production	-2.52448	-0.592676	25459,59086,64566,361749	Hmgb1,Tgfb1,Wnt5a,Il33	4/78
GO Biological Processes	GO:0044849	estrous cycle	-2.52097	-0.592676	25426,25694,64566	Cyp1b1,Has2,Wnt5a	3/38
GO Biological Processes	GO:1901654	response to ketone	-2.51058	-0.584349	24770,25235,25426,25557,59086,64566,78975,83516,287526,309622	Ccl2,Ghr,Cyp1b1,Star,Tgfb1,Wnt5a,Prkaa2,Ppargc1a,Serpinf1,RT1-Bb	10/466
GO Biological Processes	GO:0014009	glial cell proliferation	-2.48862	-0.574565	29237,361549,361749	Penk,Lgi4,Il33	3/39
GO Biological Processes	GO:0050769	positive regulation of neurogenesis	-2.48595	-0.573886	25557,59086,64566,140588,287526,291023,315711,361749	Star,Tgfb1,Wnt5a,Gli3,Serpinf1,Id4,Sema7a,Il33	8/321
GO Biological Processes	GO:0002764	immune response-regulating signaling pathway	-2.46962	-0.560764	25046,25459,60669,304988,309622,364674,414819,499537	Pigr,Hmgb1,Cmklr1,Mnda,RT1-Bb,Tifab,RT1-CE16,Fyb1	8/323
GO Biological Processes	GO:0014910	regulation of smooth muscle cell migration	-2.46485	-0.560764	25426,25459,25694,65154,83516	Cyp1b1,Hmgb1,Has2,Ccn4,Ppargc1a	5/132
GO Biological Processes	GO:0002718	regulation of cytokine production involved in immune response	-2.46485	-0.560764	59086,64566,171569,315711,414819	Tgfb1,Wnt5a,Spon2,Sema7a,RT1-CE16	5/132
GO Biological Processes	GO:0021915	neural tube development	-2.45785	-0.560764	25026,59086,64566,114490,140588,282836	Adm,Tgfb1,Wnt5a,Cited2,Gli3,Cthrc1	6/191
GO Biological Processes	GO:0032354	response to follicle-stimulating hormone	-2.45717	-0.560764	25426,25557,83516	Cyp1b1,Star,Ppargc1a	3/40
GO Biological Processes	GO:0045940	positive regulation of steroid metabolic process	-2.45717	-0.560764	25557,29358,83516	Star,Npy1r,Ppargc1a	3/40
GO Biological Processes	GO:0002688	regulation of leukocyte chemotaxis	-2.45083	-0.55634	24770,25459,60669,64566,84397	Ccl2,Hmgb1,Cmklr1,Wnt5a,Tnfaip6	5/133
GO Biological Processes	GO:0141091	transforming growth factor beta receptor superfamily signaling pathway	-2.44674	-0.554152	24770,59086,64566,114490,171562,364786	Ccl2,Tgfb1,Wnt5a,Cited2,Ero1a,Itga8	6/192
GO Biological Processes	GO:0050767	regulation of neurogenesis	-2.4389	-0.548221	25145,25557,59086,64566,140588,287526,291023,313575,315711,361749	Cd24,Star,Tgfb1,Wnt5a,Gli3,Serpinf1,Id4,Heyl,Sema7a,Il33	10/477
GO Biological Processes	GO:0098771	inorganic ion homeostasis	-2.4325	-0.543714	24567,24770,29358,59086,64566,89803,113910,266733,309665,689415	Mt1,Ccl2,Npy1r,Tgfb1,Wnt5a,Sfrp4,Prnd,Slc12a8,Tmprss3,Mt2A	10/478
GO Biological Processes	GO:0061081	positive regulation of myeloid leukocyte cytokine production involved in immune response	-2.42658	-0.543429	64566,171569,315711	Wnt5a,Spon2,Sema7a	3/41
GO Biological Processes	GO:0030879	mammary gland development	-2.42473	-0.543429	24684,24770,59086,64566,89803,140588	Prlr,Ccl2,Tgfb1,Wnt5a,Sfrp4,Gli3	6/194
GO Biological Processes	GO:0007423	sensory organ development	-2.40233	-0.524727	25426,25459,59086,64566,114490,140588,245986,282836,287526,294303,304988,364674,364786	Cyp1b1,Hmgb1,Tgfb1,Wnt5a,Cited2,Gli3,Gng8,Cthrc1,Serpinf1,Lhfpl5,Mnda,Tifab,Itga8	13/731
GO Biological Processes	GO:0019884	antigen processing and presentation of exogenous antigen	-2.3968	-0.522059	294273,309622,414819	RT1-DMb,RT1-Bb,RT1-CE16	3/42
GO Biological Processes	GO:0061041	regulation of wound healing	-2.396	-0.522059	24770,25459,65154,316736,365216	Ccl2,Hmgb1,Ccn4,Emilin2,Cadm4	5/137
GO Biological Processes	GO:0014911	positive regulation of smooth muscle cell migration	-2.39014	-0.518017	25426,25459,25694,65154	Cyp1b1,Hmgb1,Has2,Ccn4	4/85
GO Biological Processes	GO:0010595	positive regulation of endothelial cell migration	-2.3693	-0.499302	25459,59086,64566,170496,317181	Hmgb1,Tgfb1,Wnt5a,Lcn2,Srpx2	5/139
GO Biological Processes	GO:0031342	negative regulation of cell killing	-2.3678	-0.499302	24973,59086,414819	RT1-A1,Tgfb1,RT1-CE16	3/43
GO Biological Processes	GO:0051216	cartilage development	-2.36039	-0.49548	25235,59086,64566,140588,292999,305104	Ghr,Tgfb1,Wnt5a,Gli3,Chsy1,Col9a1	6/200
GO Biological Processes	GO:0042129	regulation of T cell proliferation	-2.36039	-0.49548	25145,25459,59086,294273,309622,414819	Cd24,Hmgb1,Tgfb1,RT1-DMb,RT1-Bb,RT1-CE16	6/200
GO Biological Processes	GO:0071371	cellular response to gonadotropin stimulus	-2.33954	-0.481719	25426,25557,83516	Cyp1b1,Star,Ppargc1a	3/44
GO Biological Processes	GO:0090090	negative regulation of canonical Wnt signaling pathway	-2.30455	-0.448484	64566,89803,140588,282836,304913	Wnt5a,Sfrp4,Gli3,Cthrc1,Tnn	5/144
GO Biological Processes	GO:0002429	immune response-activating cell surface receptor signaling pathway	-2.29845	-0.444128	25459,60669,304988,309622,414819,499537	Hmgb1,Cmklr1,Mnda,RT1-Bb,RT1-CE16,Fyb1	6/206
GO Biological Processes	GO:0002720	positive regulation of cytokine production involved in immune response	-2.28479	-0.432213	64566,171569,315711,414819	Wnt5a,Spon2,Sema7a,RT1-CE16	4/91
GO Biological Processes	GO:0043627	response to estrogen	-2.27941	-0.430294	25145,25557,29141,114490,140588	Cd24,Star,Gal,Cited2,Gli3	5/146
GO Biological Processes	GO:0007178	cell surface receptor protein serine/threonine kinase signaling pathway	-2.26833	-0.422643	24770,59086,64566,114490,171562,364786	Ccl2,Tgfb1,Wnt5a,Cited2,Ero1a,Itga8	6/209
GO Biological Processes	GO:0050832	defense response to fungus	-2.25885	-0.416132	59086,171569,309622	Tgfb1,Spon2,RT1-Bb	3/47
GO Biological Processes	GO:0002700	regulation of production of molecular mediator of immune response	-2.25841	-0.416132	59086,64566,171569,315711,361749,414819	Tgfb1,Wnt5a,Spon2,Sema7a,Il33,RT1-CE16	6/210
GO Biological Processes	GO:0042471	ear morphogenesis	-2.24248	-0.401896	64566,282836,294303,364674,364786	Wnt5a,Cthrc1,Lhfpl5,Tifab,Itga8	5/149
GO Biological Processes	GO:0050868	negative regulation of T cell activation	-2.23037	-0.394828	25145,25459,59086,140588,309622	Cd24,Hmgb1,Tgfb1,Gli3,RT1-Bb	5/150
GO Biological Processes	GO:0002757	immune response-activating signaling pathway	-2.22488	-0.391002	25459,60669,304988,309622,364674,414819,499537	Hmgb1,Cmklr1,Mnda,RT1-Bb,Tifab,RT1-CE16,Fyb1	7/282
GO Biological Processes	GO:0001838	embryonic epithelial tube formation	-2.21836	-0.390303	25026,59086,64566,114490,282836	Adm,Tgfb1,Wnt5a,Cited2,Cthrc1	5/151
GO Biological Processes	GO:1990138	neuron projection extension	-2.17168	-0.354134	25742,64566,304913,315711	S100b,Wnt5a,Tnn,Sema7a	4/98
GO Biological Processes	GO:0002062	chondrocyte differentiation	-2.1563	-0.346693	59086,140588,292999,305104	Tgfb1,Gli3,Chsy1,Col9a1	4/99
GO Biological Processes	GO:0006954	inflammatory response	-2.15215	-0.345675	24770,25145,25459,59086,60669,64566,170496,292130,361749,689415	Ccl2,Cd24,Hmgb1,Tgfb1,Cmklr1,Wnt5a,Lcn2,Afap1l2,Il33,Mt2A	10/525
GO Biological Processes	GO:0090287	regulation of cellular response to growth factor stimulus	-2.1488	-0.344948	64566,84397,89803,114490,311676,338475,364786,365216	Wnt5a,Tnfaip6,Sfrp4,Cited2,Pmepa1,Nrep,Itga8,Cadm4	8/366
GO Biological Processes	GO:0050671	positive regulation of lymphocyte proliferation	-2.14831	-0.344948	24684,25145,25459,294273,414819	Prlr,Cd24,Hmgb1,RT1-DMb,RT1-CE16	5/157
GO Biological Processes	GO:0042593	glucose homeostasis	-2.13711	-0.340709	24770,25557,59086,65154,78975,83516,287526	Ccl2,Star,Tgfb1,Ccn4,Prkaa2,Ppargc1a,Serpinf1	7/293
GO Biological Processes	GO:0072175	epithelial tube formation	-2.13695	-0.340709	25026,59086,64566,114490,282836	Adm,Tgfb1,Wnt5a,Cited2,Cthrc1	5/158
GO Biological Processes	GO:0071354	cellular response to interleukin-6	-2.13638	-0.340709	24770,83516,170496	Ccl2,Ppargc1a,Lcn2	3/52
GO Biological Processes	GO:0033500	carbohydrate homeostasis	-2.12935	-0.336718	24770,25557,59086,65154,78975,83516,287526	Ccl2,Star,Tgfb1,Ccn4,Prkaa2,Ppargc1a,Serpinf1	7/294
GO Biological Processes	GO:0007565	female pregnancy	-2.12935	-0.336718	24770,25026,59086,81687,89803,114490,252919	Ccl2,Adm,Tgfb1,Mmp9,Sfrp4,Cited2,Slc38a3	7/294
GO Biological Processes	GO:0120162	positive regulation of cold-induced thermogenesis	-2.12608	-0.334956	24684,60669,83516,170496	Prlr,Cmklr1,Ppargc1a,Lcn2	4/101
GO Biological Processes	GO:0001819	positive regulation of cytokine production	-2.11903	-0.329409	24770,25426,25459,59086,64566,171569,292130,315711,361749,414819	Ccl2,Cyp1b1,Hmgb1,Tgfb1,Wnt5a,Spon2,Afap1l2,Sema7a,Il33,RT1-CE16	10/531
GO Biological Processes	GO:0032946	positive regulation of mononuclear cell proliferation	-2.11451	-0.32639	24684,25145,25459,294273,414819	Prlr,Cd24,Hmgb1,RT1-DMb,RT1-CE16	5/160
GO Biological Processes	GO:0002822	regulation of adaptive immune response based on somatic recombination of immune receptors built from immunoglobulin superfamily domains	-2.10754	-0.320917	24973,25145,25459,59086,361749,414819	RT1-A1,Cd24,Hmgb1,Tgfb1,Il33,RT1-CE16	6/226
GO Biological Processes	GO:0050863	regulation of T cell activation	-2.09484	-0.309708	24770,25145,25459,59086,140588,294273,309622,414819	Ccl2,Cd24,Hmgb1,Tgfb1,Gli3,RT1-DMb,RT1-Bb,RT1-CE16	8/374
GO Biological Processes	GO:0002690	positive regulation of leukocyte chemotaxis	-2.08205	-0.299884	24770,25459,60669,64566	Ccl2,Hmgb1,Cmklr1,Wnt5a	4/104
GO Biological Processes	GO:0050729	positive regulation of inflammatory response	-2.07065	-0.289958	25145,59086,64566,65154,361749	Cd24,Tgfb1,Wnt5a,Ccn4,Il33	5/164
GO Biological Processes	GO:0071312	cellular response to alkaloid	-2.06908	-0.289859	25557,83516,309622	Star,Ppargc1a,RT1-Bb	3/55
GO Biological Processes	GO:0045598	regulation of fat cell differentiation	-2.0599	-0.283596	59086,60669,64566,65154,291023	Tgfb1,Cmklr1,Wnt5a,Ccn4,Id4	5/165
GO Biological Processes	GO:0030003	intracellular monoatomic cation homeostasis	-2.04884	-0.275447	24567,24770,29358,59086,64566,113910,252916,309665,689415	Mt1,Ccl2,Npy1r,Tgfb1,Wnt5a,Prnd,Rab38,Tmprss3,Mt2A	9/461
GO Biological Processes	GO:0055080	monoatomic cation homeostasis	-2.03865	-0.268139	24567,24770,29358,59086,64566,113910,252916,266733,309665,689415	Mt1,Ccl2,Npy1r,Tgfb1,Wnt5a,Prnd,Rab38,Slc12a8,Tmprss3,Mt2A	10/546
GO Biological Processes	GO:0060627	regulation of vesicle-mediated transport	-2.02849	-0.263679	24770,25459,29138,29358,59086,64566,89803,192248,360202,689388,690976	Ccl2,Hmgb1,Bsn,Npy1r,Tgfb1,Wnt5a,Sfrp4,Cdh13,Ston1,Ptx3,Cnn2	11/634
GO Biological Processes	GO:1903038	negative regulation of leukocyte cell-cell adhesion	-2.02811	-0.263679	25145,25459,59086,140588,309622	Cd24,Hmgb1,Tgfb1,Gli3,RT1-Bb	5/168
GO Biological Processes	GO:0070227	lymphocyte apoptotic process	-2.02648	-0.263679	25145,64566,140588	Cd24,Wnt5a,Gli3	3/57
GO Biological Processes	GO:0019882	antigen processing and presentation	-2.02565	-0.263679	24994,294273,309622,414819	RT1-S2,RT1-DMb,RT1-Bb,RT1-CE16	4/108
GO Biological Processes	GO:0048568	embryonic organ development	-2.02298	-0.262417	25026,59086,64566,114490,140588,282836,294303,312213,364674,364786	Adm,Tgfb1,Wnt5a,Cited2,Gli3,Cthrc1,Lhfpl5,Plxna4,Tifab,Itga8	10/549
GO Biological Processes	GO:0097305	response to alcohol	-2.01778	-0.258625	24770,25235,25426,25557,29237,29358,59086,78975,81687,83516	Ccl2,Ghr,Cyp1b1,Star,Penk,Npy1r,Tgfb1,Prkaa2,Mmp9,Ppargc1a	10/550
